# Supplementary material for: Anomalous water molecular gating from atomic-scale graphene capillaries for precise and ultrafast molecular sieving
Source: Nat Commun. 2023 Oct 19;14:6615. doi: 10.1038/s41467-023-42401-4 (PMC10587158; doi:10.1038/s41467-023-42401-4)
Supplement: Supplementary file 8 — Source data [file 41467_2023_42401_MOESM8_ESM.xlsx]

## Sheet: Figure 2a
Figure 2a-AFM
Blue Curve:	x	y		Red Curves:	x	y
	Lateral (μm)	Height (nm)			Lateral (μm)	Height (nm)
	0	0.913			0	0.418
	0.00161	0.909			0.007	0.351
	0.00321	0.906			0.014	0.284
	0.00482	0.901			0.022	0.217
	0.00642	0.898			0.029	0.214
	0.00803	0.894			0.036	0.211
	0.00963	0.89			0.043	0.209
	0.01124	0.886			0.05	0.238
	0.01285	0.882			0.058	0.268
	0.01445	0.878			0.065	0.297
	0.01606	0.874			0.072	0.269
	0.01766	0.87			0.079	0.241
	0.01927	0.866			0.086	0.222
	0.02088	0.862			0.094	0.203
	0.02248	0.858			0.101	0.185
	0.02409	0.854			0.108	0.182
	0.02569	0.845			0.115	0.179
	0.0273	0.836			0.122	0.177
	0.02891	0.827			0.13	0.126
	0.03051	0.818			0.137	0.075
	0.03212	0.809			0.144	0.024
	0.03372	0.8			0.151	0.02
	0.03533	0.791			0.158	0.016
	0.03693	0.782			0.166	0.029
	0.03854	0.773			0.173	0.043
	0.04015	0.764			0.18	0.056
	0.04175	0.773			0.187	0.069
	0.04336	0.782			0.194	0.083
	0.04496	0.791			0.202	0.096
	0.04657	0.8			0.209	0.189
	0.04817	0.796			0.216	0.281
	0.04978	0.791			0.223	0.327
	0.05139	0.787			0.23	0.372
	0.05299	0.783			0.238	0.418
	0.0546	0.779			0.245	0.431
	0.0562	0.774			0.252	0.445
	0.05781	0.77			0.259	0.458
	0.05942	0.766			0.266	0.407
	0.06102	0.761			0.274	0.356
	0.06263	0.757			0.281	0.306
	0.06423	0.753			0.288	0.229
	0.06584	0.748			0.295	0.153
	0.06744	0.744			0.302	0.102
	0.06905	0.74			0.31	0.051
	0.07066	0.742			0.317	0
	0.07226	0.745			0.324	0.029
	0.07387	0.747			0.331	0.059
	0.07547	0.75			0.338	0.088
	0.07708	0.752			0.346	0.07
	0.07869	0.755			0.353	0.051
	0.08029	0.747			0.36	0.032
	0.0819	0.74			0.367	0.1
	0.0835	0.732			0.374	0.169
	0.08511	0.724			0.382	0.198
	0.08672	0.717			0.389	0.228
	0.08832	0.709			0.396	0.257
	0.08993	0.702			0.403	0.271
	0.09153	0.694			0.41	0.284
	0.09314	0.696			0.418	0.298
	0.09474	0.699			0.425	0.318
	0.09635	0.701			0.432	0.338
	0.09796	0.704			0.439	0.319
	0.09956	0.706			0.446	0.3
	0.10117	0.708			0.454	0.282
	0.10277	0.711			0.461	0.295
	0.10438	0.713			0.468	0.308
	0.10599	0.715			0.475	0.322
	0.10759	0.718			0.482	0.432
	0.1092	0.72			0.49	0.542
	0.1108	0.723			0.497	0.651
	0.11241	0.725			0.504	0.816
	0.11401	0.727			0.511	0.981
	0.11562	0.73			0.518	1.348
	0.11723	0.609			0.526	1.716
	0.11883	0.488			0.533	2.083
	0.12044	0.491			0.54	2.466
	0.12204	0.494			0.547	2.85
	0.12365	0.497			0.554	3.233
	0.12525	0.499			0.562	3.205
	0.12686	0.502			0.569	3.177
	0.12847	0.505			0.576	3.222
	0.13007	0.508			0.583	3.268
	0.13168	0.511			0.59	3.314
	0.13328	0.514			0.598	3.375
	0.13489	0.516			0.605	3.437
	0.1365	0.519			0.612	3.498
	0.1381	0.522			0.619	3.544
	0.13971	0.519			0.626	3.59
	0.14131	0.516			0.634	3.635
	0.14292	0.512			0.641	3.655
	0.14452	0.509			0.648	3.675
	0.14613	0.506			0.655	3.624
	0.14774	0.503			0.662	3.573
	0.14934	0.499			0.67	3.523
	0.15095	0.496			0.677	3.472
	0.15255	0.493			0.684	3.421
	0.15416	0.49			0.691	3.37
	0.15576	0.487			0.698	3.351
	0.15737	0.483			0.706	3.332
	0.15898	0.524			0.713	3.314
	0.16058	0.564			0.72	3.237
	0.16219	0.563			0.727	3.161
	0.16379	0.562			0.734	3.142
	0.1654	0.56			0.742	3.123
	0.16701	0.559			0.749	3.104
	0.16861	0.558			0.756	3.15
	0.17022	0.557			0.763	3.196
	0.17182	0.556			0.77	3.241
	0.17343	0.555			0.778	3.286
	0.17504	0.554			0.785	3.33
	0.17664	0.552			0.792	3.343
	0.17825	0.551			0.799	3.356
	0.17985	0.55			0.806	3.37
	0.18146	0.549			0.814	3.399
	0.18306	0.548			0.821	3.429
	0.18467	0.504			0.828	3.458
	0.18628	0.461			0.835	3.343
	0.18788	0.417			0.842	3.228
	0.18949	0.373			0.85	3.113
	0.19109	0.329			0.857	3.036
	0.1927	0.286			0.864	2.96
	0.19431	0.242			0.871	2.909
	0.19591	0.198			0.878	2.858
	0.19752	0.196			0.886	2.807
	0.19912	0.194			0.893	2.804
	0.20073	0.191			0.9	2.802
	0.20233	0.189			0.907	2.799
	0.20394	0.186			0.914	2.892
	0.20555	0.184			0.922	2.984
	0.20715	0.189			0.929	3.078
	0.20876	0.195			0.936	3.172
	0.21036	0.2			0.943	3.266
	0.21197	0.206			0.95	3.295
	0.21357	0.211			0.958	3.325
	0.21518	0.216			0.965	3.354
	0.21679	0.222			0.972	3.335
	0.21839	0.227			0.979	3.317
	0.22	0.233			0.986	3.298
	0.2216	0.238			0.994	3.294
	0.22321	0.244			1.001	3.29
	0.22482	0.249			1.008	3.303
	0.22642	0.255			1.015	3.317
	0.22803	0.26			1.022	3.33
	0.22963	0.265			1.03	3.327
	0.23124	0.302			1.037	3.325
	0.23285	0.338			1.044	3.322
	0.23445	0.374			1.051	3.271
	0.23606	0.41			1.058	3.22
	0.23766	0.413			1.066	3.169
	0.23927	0.417			1.073	3.093
	0.24087	0.42			1.08	3.016
	0.24248	0.423			1.087	3.046
	0.24409	0.426			1.094	3.075
	0.24569	0.429			1.102	3.105
	0.2473	0.433			1.109	3.118
	0.2489	0.436			1.116	3.132
	0.25051	0.439			1.123	3.145
	0.25212	0.442			1.13	3.213
	0.25372	0.437			1.138	3.282
	0.25533	0.432			1.145	3.36
	0.25693	0.427			1.152	3.437
	0.25854	0.422			1.159	3.515
	0.26014	0.417			1.166	3.496
	0.26175	0.412			1.174	3.478
	0.26336	0.407			1.181	3.459
	0.26496	0.402			1.188	3.456
	0.26657	0.397			1.195	3.453
	0.26817	0.392			1.202	3.451
	0.26978	0.387			1.21	3.422
	0.27138	0.382			1.217	3.394
	0.27299	0.377			1.224	3.392
	0.2746	0.372			1.231	3.389
	0.2762	0.364			1.238	3.386
	0.27781	0.355			1.246	3.4
	0.27941	0.347			1.253	3.413
	0.28102	0.339			1.26	3.427
	0.28263	0.331			1.267	3.44
	0.28423	0.323			1.274	3.453
	0.28584	0.314			1.282	3.467
	0.28744	0.306			1.289	3.415
	0.28905	0.298			1.296	3.362
	0.29066	0.29			1.303	3.344
	0.29226	0.282			1.31	3.325
	0.29387	0.273			1.318	3.306
	0.29547	0.265			1.325	3.303
	0.29708	0.257			1.332	3.301
	0.29868	0.256			1.339	3.298
	0.30029	0.255			1.346	3.342
	0.30189	0.253			1.354	3.386
	0.3035	0.252			1.361	3.336
	0.30511	0.251			1.368	3.285
	0.30671	0.25			1.375	3.234
	0.30832	0.249			1.382	3.215
	0.30992	0.248			1.39	3.196
	0.31153	0.246			1.397	3.177
	0.31314	0.245			1.404	3.175
	0.31474	0.244			1.411	3.172
	0.31635	0.203			1.418	3.17
	0.31795	0.162			1.426	3.141
	0.31956	0.121			1.433	3.113
	0.32117	0.08			1.44	3.159
	0.32277	0.085			1.447	3.204
	0.32438	0.091			1.454	3.25
	0.32598	0.096			1.462	3.344
	0.32759	0.102			1.469	3.438
	0.32919	0.107			1.476	3.531
	0.3308	0.113			1.483	3.527
	0.33241	0.118			1.49	3.523
	0.33401	0.124			1.498	3.488
	0.33562	0.129			1.505	3.454
	0.33722	0.135			1.512	3.419
	0.33883	0.14			1.519	3.464
	0.34043	0.146			1.526	3.51
	0.34204	0.151			1.534	3.556
	0.34365	0.157			1.541	3.617
	0.34525	0.131			1.548	3.679
	0.34686	0.104			1.555	3.741
	0.34846	0.078			1.562	3.761
	0.35007	0.052			1.57	3.781
	0.35168	0.026			1.577	3.73
	0.35328	0			1.584	3.679
	0.35489	0.04			1.591	3.628
	0.35649	0.08			1.598	3.593
	0.3581	0.12			1.606	3.558
	0.35971	0.16			1.613	3.523
	0.36131	0.199			1.62	3.537
	0.36292	0.239			1.627	3.55
	0.36452	0.279			1.634	3.564
	0.36613	0.319			1.642	3.584
	0.36773	0.338			1.649	3.604
	0.36934	0.358			1.656	3.569
	0.37095	0.377			1.663	3.534
	0.37255	0.396			1.67	3.499
	0.37416	0.416			1.678	3.481
	0.37576	0.435			1.685	3.462
	0.37737	0.455			1.692	3.443
	0.37898	0.474			1.699	3.439
	0.38058	0.493			1.706	3.435
	0.38219	0.513			1.714	3.449
	0.38379	0.532			1.721	3.462
	0.3854	0.551			1.728	3.475
	0.387	0.571			1.735	3.505
	0.38861	0.59			1.742	3.534
	0.39022	1.149			1.75	3.564
	0.39182	1.708			1.757	3.561
	0.39343	1.807			1.764	3.558
	0.39503	1.906			1.771	3.556
	0.39664	2.005			1.778	3.552
	0.39825	2.104			1.786	3.548
	0.39985	2.203			1.793	3.513
	0.40146	2.301			1.8	3.478
	0.40306	2.4			1.807	3.443
	0.40467	2.499			1.814	3.392
	0.40627	2.598			1.822	3.341
	0.40788	2.697			1.829	3.291
	0.40949	2.796			1.836	3.311
	0.41109	2.895			1.843	3.331
	0.4127	2.922			1.85	3.344
	0.4143	2.949			1.858	3.358
	0.41591	2.976			1.865	3.371
	0.41751	3.003			1.872	3.368
	0.41912	3.029			1.879	3.366
	0.42073	3.056			1.886	3.363
	0.42233	3.083			1.894	3.328
	0.42394	3.11			1.901	3.293
	0.42554	3.137			1.908	3.258
	0.42715	3.164			1.915	3.303
	0.42876	3.191			1.922	3.347
	0.43036	3.218			1.93	3.344
	0.43197	3.244			1.937	3.342
	0.43357	3.283			1.944	3.339
	0.43518	3.321			1.951	3.368
	0.43679	3.33			1.958	3.398
	0.43839	3.339			1.966	3.427
	0.44	3.348			1.973	3.441
	0.4416	3.357			1.98	3.454
	0.44321	3.366			1.987	3.467
	0.44481	3.374			1.994	3.488
	0.44642	3.383			2.002	3.508
	0.44802	3.392			2.009	3.489
	0.44963	3.401			2.016	3.47
	0.45124	3.41			2.023	3.451
	0.45284	3.419			2.03	3.481
	0.45445	3.428			2.038	3.51
	0.45605	3.437			2.045	3.54
	0.45766	3.446			2.052	3.608
	0.45927	3.361			2.059	3.677
	0.46087	3.276			2.066	3.674
	0.46248	3.192			2.074	3.671
	0.46408	3.107			2.081	3.669
	0.46569	3.023			2.088	3.618
	0.4673	2.938			2.095	3.567
	0.4689	2.854			2.102	3.516
	0.47051	2.769			2.11	3.513
	0.47211	2.782			2.117	3.511
	0.47372	2.795			2.124	3.508
	0.47533	2.808			2.131	3.528
	0.47693	2.821			2.138	3.548
	0.47854	2.835			2.146	3.545
	0.48014	2.848			2.153	3.543
	0.48175	2.857			2.16	3.54
	0.48335	2.866			2.167	3.521
	0.48496	2.875			2.174	3.502
	0.48657	2.884			2.182	3.484
	0.48817	2.893			2.189	3.417
	0.48978	2.902			2.196	3.35
	0.49138	2.911			2.203	3.283
	0.49299	2.921			2.21	3.255
	0.49459	2.93			2.218	3.226
	0.4962	2.939			2.225	3.272
	0.49781	2.948			2.232	3.318
	0.49941	2.957			2.239	3.363
	0.50102	2.966			2.246	3.425
	0.50262	2.975			2.254	3.487
	0.50423	3.001			2.261	3.548
	0.50584	3.026			2.268	3.592
	0.50744	3.052			2.275	3.637
	0.50905	3.077			2.282	3.634
	0.51065	3.08			2.29	3.631
	0.51226	3.083			2.297	3.629
	0.51386	3.086			2.304	3.642
	0.51547	3.089			2.311	3.655
	0.51708	3.091			2.318	3.669
	0.51868	3.094			2.326	3.666
	0.52029	3.097			2.333	3.664
	0.52189	3.1			2.34	3.661
	0.5235	3.103			2.347	3.705
	0.52511	3.105			2.354	3.749
	0.52671	3.108			2.362	3.714
	0.52832	3.097			2.369	3.68
	0.52992	3.086			2.376	3.645
	0.53153	3.074			2.383	3.578
	0.53313	3.063			2.39	3.511
	0.53474	3.052			2.398	3.444
	0.53635	3.041			2.405	3.416
	0.53795	3.029			2.412	3.388
	0.53956	3.018			2.419	3.433
	0.54116	3.007			2.426	3.479
	0.54277	2.995			2.434	3.524
	0.54438	2.984			2.441	3.521
	0.54598	2.973			2.448	3.519
	0.54759	2.962			2.455	3.516
	0.54919	2.95			2.462	3.546
	0.5508	2.956			2.47	3.575
	0.5524	2.961			2.477	3.605
	0.55401	2.967			2.484	3.601
	0.55562	2.973			2.491	3.597
	0.55722	2.978			2.498	3.578
	0.55883	2.984			2.506	3.559
	0.56043	2.989			2.513	3.54
	0.56204	2.995			2.52	3.522
	0.56364	3.001			2.527	3.503
	0.56525	3.006			2.534	3.484
	0.56686	3.012			2.542	3.482
	0.56846	3.018			2.549	3.479
	0.57007	3.023			2.556	3.476
	0.57167	3.029			2.563	3.545
	0.57328	3.038			2.57	3.613
	0.57489	3.047			2.578	3.642
	0.57649	3.056			2.585	3.672
	0.5781	3.066			2.592	3.701
	0.5797	3.075			2.599	3.699
	0.58131	3.084			2.606	3.696
	0.58291	3.093			2.614	3.693
	0.58452	3.103			2.621	3.762
	0.58613	3.112			2.628	3.83
	0.58773	3.121			2.635	3.827
	0.58934	3.093			2.642	3.825
	0.59094	3.064			2.65	3.822
	0.59255	3.036			2.657	3.852
	0.59416	3.007			2.664	3.881
	0.59576	3.003			2.671	3.91
	0.59737	2.998			2.678	3.956
	0.59897	2.993			2.686	4.002
	0.60058	2.988			2.693	4.047
	0.60218	2.984			2.7	4.019
	0.60379	2.979			2.707	3.991
	0.6054	2.974			2.714	3.892
	0.607	2.97			2.722	3.793
	0.60861	2.965			2.729	3.693
	0.61021	2.96			2.736	3.546
	0.61182	2.956			2.743	3.399
	0.61343	2.951			2.75	3.251
	0.61503	2.946			2.758	2.789
	0.61664	2.941			2.765	2.326
	0.61824	2.983			2.772	1.954
	0.61985	3.025			2.779	1.581
	0.62146	3.067			2.786	1.208
	0.62306	3.109			2.794	1.093
	0.62467	3.151			2.801	0.978
	0.62627	3.193			2.808	0.863
	0.62788	3.235			2.815	0.78
	0.62948	3.227			2.822	0.696
	0.63109	3.219			2.83	0.613
	0.6327	3.21			2.837	0.609
	0.6343	3.202			2.844	0.605
	0.63591	3.193			2.851	0.603
	0.63751	3.185			2.858	0.6
	0.63912	3.176			2.866	0.597
	0.64072	3.168			2.873	0.611
	0.64233	3.17			2.88	0.624
	0.64394	3.172			2.887	0.638
	0.64554	3.174			2.894	0.667
	0.64715	3.176			2.902	0.697
	0.64875	3.178			2.909	0.726
	0.65036	3.18			2.916	0.722
	0.65197	3.182			2.923	0.718
	0.65357	3.184			2.93	0.715
	0.65518	3.187			2.937	0.713
	0.65678	3.189			2.945	0.71
	0.65839	3.191			2.952	0.723
	0.66	3.193			2.959	0.737
	0.6616	3.195			2.966	0.75
	0.66321	3.197			2.973	0.722
	0.66481	3.265			2.981	0.694
	0.66642	3.332			2.988	0.723
	0.66802	3.327			2.995	0.753
	0.66963	3.321			3.002	0.782
	0.67124	3.315			3.009	0.828
	0.67284	3.31			3.017	0.874
	0.67445	3.304			3.024	0.919
	0.67605	3.298			3.031	0.933
	0.67766	3.293			3.038	0.946
	0.67926	3.287			3.045	0.959
	0.68087	3.281			3.053	0.955
	0.68248	3.276			3.06	0.951
	0.68408	3.27			3.067	0.933
	0.68569	3.264			3.074	0.914
	0.68729	3.279			3.081	0.895
	0.6889	3.294			3.089	0.908
	0.69051	3.309			3.096	0.922
	0.69211	3.324			3.103	0.935
	0.69372	3.339			3.11	0.981
	0.69532	3.354			3.117	1.027
	0.69693	3.369			3.125	1.072
	0.69853	3.384			3.132	1.068
	0.70014	3.398			3.139	1.064
	0.70175	3.413			3.146	1.077
	0.70335	3.428			3.153	1.091
	0.70496	3.443			3.161	1.104
	0.70656	3.482			3.168	1.101
	0.70817	3.52			3.175	1.099
	0.70977	3.522			3.182	1.096
	0.71138	3.524			3.189	1.068
	0.71299	3.525			3.197	1.04
	0.71459	3.527			3.204	1.005
	0.7162	3.529			3.211	0.97
	0.7178	3.531			3.218	0.935
	0.71941	3.533			3.225	0.917
	0.72102	3.535			3.233	0.898
	0.72262	3.537			3.24	0.879
	0.72423	3.539			3.247	0.86
	0.72583	3.541			3.254	0.842
	0.72744	3.543			3.261	0.823
	0.72904	3.545			3.269	0.795
	0.73065	3.546			3.276	0.767
	0.73226	3.548			3.283	0.78
	0.73386	3.551			3.29	0.793
	0.73547	3.554			3.297	0.807
	0.73707	3.556			3.305	0.82
	0.73868	3.559			3.312	0.834
	0.74029	3.562			3.319	0.847
	0.74189	3.565			3.326	0.795
	0.7435	3.567			3.333	0.742
	0.7451	3.57			3.341	0.74
	0.74671	3.551			3.348	0.737
	0.74832	3.531			3.355	0.734
	0.74992	3.511			3.362	0.748
	0.75153	3.492			3.369	0.761
	0.75313	3.472			3.377	0.775
	0.75474	3.453			3.384	0.772
	0.75634	3.448			3.391	0.769
	0.75795	3.443			3.398	0.767
	0.75956	3.438			3.405	0.715
	0.76116	3.433			3.413	0.662
	0.76277	3.428			3.42	0.692
	0.76437	3.423			3.427	0.721
	0.76598	3.418			3.434	0.751
	0.76759	3.413			3.441	0.828
	0.76919	3.408			3.449	0.906
	0.7708	3.403			3.456	0.984
	0.7724	3.398			3.463	0.981
	0.77401	3.393			3.47	0.978
	0.77561	3.388			3.477	0.976
	0.77722	3.384			3.485	0.948
	0.77883	3.339			3.492	0.92
	0.78043	3.295			3.499	0.933
	0.78204	3.25			3.506	0.946
	0.78364	3.206			3.513	0.96
	0.78525	3.214			3.521	0.957
	0.78685	3.221			3.528	0.954
	0.78846	3.229			3.535	0.952
	0.79007	3.237			3.542	0.924
	0.79167	3.244			3.549	0.896
	0.79328	3.252			3.557	0.877
	0.79488	3.26			3.564	0.858
	0.79649	3.267			3.571	0.839
	0.7981	3.275			3.578	0.836
	0.7997	3.282			3.585	0.834
	0.80131	3.282			3.593	0.831
	0.80291	3.282			3.6	0.893
	0.80452	3.282			3.607	0.955
	0.80612	3.282			3.614	1.016
	0.80773	3.282			3.621	1.133
	0.80934	3.282			3.629	1.249
	0.81094	3.282			3.636	1.279
	0.81255	3.282			3.643	1.308
	0.81415	3.282			3.65	1.338
	0.81576	3.282			3.657	1.303
	0.81737	3.282			3.665	1.268
	0.81897	3.282			3.672	1.233
	0.82058	3.282			3.679	1.233

## Sheet: Figure 2e
Figure 2e-Contact angle
	x	y	error
		Mean angle	Standard Deviation
	0.5	44.5	2.12132
	1	84	2.64575
Figure 2e-XRD
GOM:	x	y	MOGM:	x	y
	angle(degree)	Intensity		angle(degree)	Intensity
	3.0001	3513		3.0001	6433
	3.04	3144		3.04	6075
	3.0799	2898		3.0799	5699
	3.11979	2540		3.11979	5286
	3.15969	2417		3.15969	5217
	3.19959	2357		3.19959	4897
	3.23948	2046		3.23948	4617
	3.27938	2020		3.27938	4445
	3.31928	1953		3.31928	4328
	3.35918	1861		3.35918	4297
	3.39907	1811		3.39907	4224
	3.43897	1734		3.43897	4130
	3.47887	1677		3.47887	4050
	3.51877	1655		3.51877	3890
	3.55866	1597		3.55866	3965
	3.59856	1610		3.59856	3868
	3.63846	1542		3.63846	3769
	3.67835	1455		3.67835	3724
	3.71825	1501		3.71825	3669
	3.75815	1489		3.75815	3675
	3.79805	1363		3.79805	3591
	3.83794	1408		3.83794	3477
	3.87784	1298		3.87784	3532
	3.91774	1398		3.91774	3560
	3.95764	1375		3.95764	3507
	3.99753	1249		3.99753	3482
	4.03743	1276		4.03743	3360
	4.07733	1268		4.07733	3419
	4.11723	1306		4.11723	3376
	4.15712	1209		4.15712	3455
	4.19702	1252		4.19702	3350
	4.23692	1272		4.23692	3316
	4.27682	1212		4.27682	3293
	4.31671	1201		4.31671	3400
	4.35661	1128		4.35661	3283
	4.39651	1176		4.39651	3312
	4.4364	1187		4.4364	3241
	4.4763	1097		4.4763	3298
	4.5162	1219		4.5162	3259
	4.5561	1114		4.5561	3283
	4.596	1138		4.596	3222
	4.63589	1057		4.63589	3216
	4.67579	1085		4.67579	3267
	4.71569	1123		4.71569	3229
	4.75558	1073		4.75558	3129
	4.79548	1063		4.79548	3260
	4.83538	1015		4.83538	3209
	4.87528	1084		4.87528	3298
	4.91517	1014		4.91517	3182
	4.95507	1134		4.95507	3135
	4.99497	1022		4.99497	3254
	5.03487	1021		5.03487	3185
	5.07476	965		5.07476	3212
	5.11466	985		5.11466	3213
	5.15456	988		5.15456	3128
	5.19446	1023		5.19446	3136
	5.23435	996		5.23435	3148
	5.27425	966		5.27425	3213
	5.31415	1027		5.31415	3161
	5.35405	994		5.35405	3139
	5.39394	937		5.39394	3163
	5.43384	999		5.43384	3202
	5.47374	960		5.47374	3179
	5.51363	975		5.51363	3054
	5.55353	911		5.55353	3127
	5.59343	916		5.59343	3121
	5.63333	990		5.63333	3177
	5.67322	953		5.67322	3217
	5.71312	946		5.71312	3217
	5.75302	935		5.75302	3039
	5.79292	968		5.79292	3199
	5.83281	975		5.83281	3178
	5.87271	906		5.87271	3161
	5.91261	921		5.91261	3242
	5.95251	967		5.95251	3137
	5.9924	863		5.9924	3066
	6.0323	960		6.0323	3185
	6.0722	895		6.0722	3170
	6.1121	879		6.1121	3140
	6.15199	944		6.15199	3181
	6.19189	929		6.19189	3151
	6.23179	941		6.23179	3132
	6.27168	962		6.27168	3122
	6.31158	929		6.31158	3177
	6.35148	959		6.35148	3186
	6.39138	889		6.39138	3113
	6.43127	956		6.43127	3175
	6.47117	946		6.47117	3165
	6.51107	904		6.51107	3145
	6.55097	946		6.55097	3205
	6.59086	1012		6.59086	3146
	6.63076	884		6.63076	3083
	6.67066	933		6.67066	3234
	6.71056	930		6.71056	3284
	6.75045	951		6.75045	3228
	6.79035	908		6.79035	3247
	6.83025	954		6.83025	3226
	6.87014	874		6.87014	3160
	6.91004	989		6.91004	3183
	6.94994	958		6.94994	3270
	6.98984	920		6.98984	3207
	7.02973	929		7.02973	3271
	7.06963	972		7.06963	3262
	7.10953	967		7.10953	3232
	7.14943	973		7.14943	3335
	7.18932	996		7.18932	3258
	7.22922	992		7.22922	3223
	7.26912	979		7.26912	3323
	7.30902	948		7.30902	3303
	7.34891	919		7.34891	3252
	7.38881	985		7.38881	3288
	7.42871	1002		7.42871	3286
	7.46861	931		7.46861	3354
	7.5085	950		7.5085	3346
	7.5484	999		7.5484	3410
	7.5883	1039		7.5883	3256
	7.62819	1044		7.62819	3315
	7.66809	1069		7.66809	3408
	7.70799	1031		7.70799	3398
	7.74789	1019		7.74789	3398
	7.78779	1112		7.78779	3388
	7.82768	1082		7.82768	3331
	7.86758	1058		7.86758	3529
	7.90748	1091		7.90748	3314
	7.94737	1095		7.94737	3421
	7.98727	1101		7.98727	3527
	8.02717	1177		8.02717	3481
	8.06707	1146		8.06707	3403
	8.10696	1175		8.10696	3587
	8.14686	1136		8.14686	3600
	8.18676	1135		8.18676	3474
	8.22666	1262		8.22666	3531
	8.26655	1277		8.26655	3551
	8.30645	1260		8.30645	3539
	8.34635	1325		8.34635	3551
	8.38625	1239		8.38625	3513
	8.42614	1321		8.42614	3561
	8.46604	1333		8.46604	3577
	8.50594	1363		8.50594	3647
	8.54584	1418		8.54584	3735
	8.58573	1453		8.58573	3658
	8.62563	1503		8.62563	3682
	8.66553	1547		8.66553	3798
	8.70542	1649		8.70542	3676
	8.74532	1631		8.74532	3780
	8.78522	1716		8.78522	3738
	8.82512	1635		8.82512	3713
	8.86501	1685		8.86501	3786
	8.90491	1635		8.90491	3791
	8.94481	1665		8.94481	3857
	8.98471	1669		8.98471	3750
	9.0246	1755		9.0246	3893
	9.0645	1786		9.0645	3908
	9.1044	1782		9.1044	3876
	9.1443	1833		9.1443	3952
	9.18419	1844		9.18419	3999
	9.22409	1846		9.22409	3867
	9.26399	1949		9.26399	3944
	9.30388	1937		9.30388	3893
	9.34378	1924		9.34378	3995
	9.38368	1928		9.38368	4083
	9.42358	1948		9.42358	4015
	9.46347	2080		9.46347	3958
	9.50337	1995		9.50337	3852
	9.54327	2004		9.54327	3972
	9.58317	2119		9.58317	3915
	9.62306	2120		9.62306	3888
	9.66296	2142		9.66296	4083
	9.70286	2178		9.70286	3985
	9.74276	2172		9.74276	4034
	9.78265	2209		9.78265	3970
	9.82255	2274		9.82255	3917
	9.86245	2251		9.86245	3936
	9.90235	2265		9.90235	4017
	9.94224	2260		9.94224	3945
	9.98214	2373		9.98214	3996
	10.022	2353		10.022	3992
	10.0619	2391		10.0619	3873
	10.1018	2384		10.1018	3954
	10.1417	2443		10.1417	3875
	10.1816	2385		10.1816	3911
	10.2215	2425		10.2215	3854
	10.2614	2511		10.2614	3842
	10.3013	2466		10.3013	3721
	10.3412	2401		10.3412	3772
	10.3811	2375		10.3811	3756
	10.421	2394		10.421	3741
	10.4609	2418		10.4609	3794
	10.5008	2349		10.5008	3703
	10.5407	2357		10.5407	3811
	10.5806	2350		10.5806	3657
	10.6205	2252		10.6205	3593
	10.6604	2243		10.6604	3606
	10.7003	2139		10.7003	3629
	10.7402	2112		10.7402	3554
	10.7801	2077		10.7801	3527
	10.82	2063		10.82	3515
	10.8599	1891		10.8599	3532
	10.8998	1879		10.8998	3446
	10.9397	1864		10.9397	3351
	10.9796	1767		10.9796	3483
	11.0195	1654		11.0195	3480
	11.0594	1679		11.0594	3508
	11.0993	1590		11.0993	3428
	11.1392	1502		11.1392	3413
	11.1791	1506		11.1791	3477
	11.2189	1415		11.2189	3484
	11.2589	1409		11.2589	3432
	11.2988	1295		11.2988	3307
	11.3386	1323		11.3386	3359
	11.3785	1336		11.3785	3335
	11.4184	1206		11.4184	3404
	11.4583	1166		11.4583	3412
	11.4982	1164		11.4982	3476
	11.5381	1118		11.5381	3358
	11.578	1078		11.578	3396
	11.6179	1044		11.6179	3324
	11.6578	1033		11.6578	3312
	11.6977	1069		11.6977	3278
	11.7376	980		11.7376	3397
	11.7775	1013		11.7775	3260
	11.8174	930		11.8174	3429
	11.8573	996		11.8573	3370
	11.8972	946		11.8972	3234
	11.9371	935		11.9371	3295
	11.977	942		11.977	3258
	12.0169	848		12.0169	3272
	12.0568	909		12.0568	3201
	12.0967	876		12.0967	3228
	12.1366	853		12.1366	3251
	12.1765	842		12.1765	3200
	12.2164	907		12.2164	3183
	12.2563	879		12.2563	3161
	12.2962	842		12.2962	3306
	12.3361	854		12.3361	3279
	12.376	826		12.376	3245
	12.4159	825		12.4159	3224
	12.4558	789		12.4558	3243
	12.4957	732		12.4957	3199
	12.5356	744		12.5356	3187
	12.5755	781		12.5755	3185
	12.6154	780		12.6154	3185
	12.6553	779		12.6553	3199
	12.6952	742		12.6952	3234
	12.7351	741		12.7351	3229
	12.775	754		12.775	3268
	12.8148	783		12.8148	3246
	12.8547	735		12.8547	3116
	12.8946	761		12.8946	3221
	12.9345	787		12.9345	3250
	12.9744	736		12.9744	3238
	13.0143	767		13.0143	3150
	13.0542	712		13.0542	3236
	13.0941	777		13.0941	3192
	13.134	729		13.134	3105
	13.1739	725		13.1739	3112
	13.2138	729		13.2138	3149
	13.2537	734		13.2537	3146
	13.2936	692		13.2936	3208
	13.3335	708		13.3335	3188
	13.3734	711		13.3734	3234
	13.4133	703		13.4133	3179
	13.4532	689		13.4532	3173
	13.4931	715		13.4931	3247
	13.533	736		13.533	3130
	13.5729	684		13.5729	3142
	13.6128	750		13.6128	3149
	13.6527	706		13.6527	3117
	13.6926	691		13.6926	3256
	13.7325	688		13.7325	3178
	13.7724	691		13.7724	3101
	13.8123	718		13.8123	3180
	13.8522	678		13.8522	3211
	13.8921	784		13.8921	3159
	13.932	720		13.932	3231
	13.9719	687		13.9719	3196
	14.0118	696		14.0118	3205
	14.0517	648		14.0517	3187
	14.0916	683		14.0916	3105
	14.1315	678		14.1315	3235
	14.1714	706		14.1714	3133
	14.2113	692		14.2113	3175
	14.2512	668		14.2512	3245
	14.2911	705		14.2911	3170
	14.3309	708		14.3309	3209
	14.3709	703		14.3709	3128
	14.4107	692		14.4107	3113
	14.4506	703		14.4506	3152
	14.4905	713		14.4905	3126
	14.5304	694		14.5304	3216
	14.5703	733		14.5703	3202
	14.6102	723		14.6102	3104
	14.6501	756		14.6501	3211
	14.69	681		14.69	3175
	14.7299	699		14.7299	3188
	14.7698	709		14.7698	3239
	14.8097	713		14.8097	3206
	14.8496	765		14.8496	3157
	14.8895	728		14.8895	3147
	14.9294	716		14.9294	3211
	14.9693	714		14.9693	3170
	15.0092	736		15.0092	3154
	15.0491	711		15.0491	3170
	15.089	690		15.089	3203
	15.1289	709		15.1289	3239
	15.1688	699		15.1688	3155
	15.2087	751		15.2087	3170
	15.2486	734		15.2486	3105
	15.2885	711		15.2885	3149
	15.3284	737		15.3284	3135
	15.3683	688		15.3683	3209
	15.4082	725		15.4082	3168
	15.4481	694		15.4481	3141
	15.488	729		15.488	3152
	15.5279	668		15.5279	3207
	15.5678	723		15.5678	3169
	15.6077	743		15.6077	3110
	15.6476	758		15.6476	3196
	15.6875	687		15.6875	3135
	15.7274	750		15.7274	3166
	15.7673	724		15.7673	3043
	15.8072	776		15.8072	3141
	15.847	742		15.847	3135
	15.887	753		15.887	3204
	15.9268	754		15.9268	3159
	15.9667	736		15.9667	3195
	16.0066	784		16.0066	3158
	16.0465	766		16.0465	3219
	16.0864	727		16.0864	3188
	16.1263	792		16.1263	3175
	16.1662	698		16.1662	3177
	16.2061	774		16.2061	3182
	16.246	716		16.246	3262
	16.2859	760		16.2859	3109
	16.3258	706		16.3258	3095
	16.3657	725		16.3657	3152
	16.4056	783		16.4056	3118
	16.4455	745		16.4455	3075
	16.4854	817		16.4854	3178
	16.5253	789		16.5253	3190
	16.5652	805		16.5652	3227
	16.6051	761		16.6051	3150
	16.645	798		16.645	3129
	16.6849	762		16.6849	3169
	16.7248	760		16.7248	3218
	16.7647	791		16.7647	3160
	16.8046	769		16.8046	3220
	16.8445	766		16.8445	3134
	16.8844	793		16.8844	3128
	16.9243	808		16.9243	3184
	16.9642	832		16.9642	3225
	17.0041	818		17.0041	3144
	17.044	779		17.044	3209
	17.0839	826		17.0839	3171
	17.1238	828		17.1238	3200
	17.1637	779		17.1637	3270
	17.2036	793		17.2036	3166
	17.2435	858		17.2435	3192
	17.2834	825		17.2834	3143
	17.3233	843		17.3233	3067
	17.3632	802		17.3632	3180
	17.4031	842		17.4031	3346
	17.4429	859		17.4429	3187
	17.4828	869		17.4828	3215
	17.5227	868		17.5227	3238
	17.5626	838		17.5626	3242
	17.6025	869		17.6025	3311
	17.6424	857		17.6424	3264
	17.6823	897		17.6823	3193
	17.7222	875		17.7222	3330
	17.7621	933		17.7621	3171
	17.802	889		17.802	3231
	17.8419	904		17.8419	3250
	17.8818	908		17.8818	3205
	17.9217	852		17.9217	3372
	17.9616	890		17.9616	3239
	18.0015	872		18.0015	3240
	18.0414	885		18.0414	3315
	18.0813	846		18.0813	3250
	18.1212	876		18.1212	3209
	18.1611	883		18.1611	3283
	18.201	895		18.201	3289
	18.2409	912		18.2409	3318
	18.2808	884		18.2808	3369
	18.3207	901		18.3207	3391
	18.3606	870		18.3606	3283
	18.4005	925		18.4005	3306
	18.4404	870		18.4404	3269
	18.4803	928		18.4803	3331
	18.5202	910		18.5202	3371
	18.5601	862		18.5601	3311
	18.6	967		18.6	3244
	18.6399	952		18.6399	3343
	18.6798	960		18.6798	3324
	18.7197	911		18.7197	3336
	18.7596	950		18.7596	3308
	18.7995	970		18.7995	3249
	18.8393	966		18.8393	3375
	18.8792	895		18.8792	3249
	18.9191	961		18.9191	3284
	18.959	901		18.959	3280
	18.9989	960		18.9989	3333
	19.0388	1022		19.0388	3336
	19.0787	937		19.0787	3330
	19.1186	966		19.1186	3287
	19.1585	971		19.1585	3359
	19.1984	981		19.1984	3361
	19.2383	1000		19.2383	3305
	19.2782	895		19.2782	3346
	19.3181	1023		19.3181	3246
	19.358	1007		19.358	3377
	19.3979	1005		19.3979	3380
	19.4378	1016		19.4378	3302
	19.4777	1039		19.4777	3319
	19.5176	969		19.5176	3339
	19.5575	967		19.5575	3239
	19.5974	1038		19.5974	3261
	19.6373	1044		19.6373	3307
	19.6772	1017		19.6772	3237
	19.7171	1055		19.7171	3301
	19.757	996		19.757	3313
	19.7969	1072		19.7969	3314
	19.8368	1086		19.8368	3272
	19.8767	1076		19.8767	3328
	19.9166	1048		19.9166	3257
	19.9565	1007		19.9565	3340
	19.9964	1062		19.9964	3218
	20.0363	1053		20.0363	3218
	20.0762	1076		20.0762	3354
	20.1161	1068		20.1161	3302
	20.156	1051		20.156	3153
	20.1959	1069		20.1959	3283
	20.2358	1140		20.2358	3205
	20.2757	1088		20.2757	3226
	20.3156	1058		20.3156	3277
	20.3555	1077		20.3555	3174
	20.3954	1089		20.3954	3143
	20.4352	1077		20.4352	3252
	20.4751	1066		20.4751	3251
	20.515	1141		20.515	3203
	20.5549	1042		20.5549	3184
	20.5948	1122		20.5948	3203
	20.6347	1090		20.6347	3192
	20.6746	1066		20.6746	3060
	20.7145	1089		20.7145	3176
	20.7544	1135		20.7544	3027
	20.7943	1134		20.7943	3106
	20.8342	1145		20.8342	3096
	20.8741	1096		20.8741	3134
	20.914	1112		20.914	3084
	20.9539	1188		20.9539	3065
	20.9938	1096		20.9938	3134
	21.0337	1135		21.0337	3107
	21.0736	1120		21.0736	3029
	21.1135	1144		21.1135	3016
	21.1534	1207		21.1534	3110
	21.1933	1117		21.1933	3146
	21.2332	1162		21.2332	3139
	21.2731	1103		21.2731	3085
	21.313	1153		21.313	3000
	21.3529	1137		21.3529	3039
	21.3928	1145		21.3928	3003
	21.4327	1168		21.4327	2995
	21.4726	1093		21.4726	3083
	21.5125	1158		21.5125	2996
	21.5524	1201		21.5524	3018
	21.5923	1182		21.5923	3036
	21.6322	1145		21.6322	2963
	21.6721	1148		21.6721	2990
	21.712	1246		21.712	2939
	21.7519	1200		21.7519	2859
	21.7918	1164		21.7918	2950
	21.8317	1166		21.8317	2983
	21.8715	1147		21.8715	2953
	21.9114	1143		21.9114	2915
	21.9514	1172		21.9514	2938
	21.9913	1153		21.9913	2984
	22.0311	1187		22.0311	2940
	22.071	1179		22.071	2844
	22.1109	1158		22.1109	2855
	22.1508	1179		22.1508	2817
	22.1907	1105		22.1907	2866
	22.2306	1215		22.2306	2860
	22.2705	1194		22.2705	2806
	22.3104	1204		22.3104	2879
	22.3503	1253		22.3503	2855
	22.3902	1216		22.3902	2855
	22.4301	1228		22.4301	2827
	22.47	1272		22.47	2821
	22.5099	1196		22.5099	2856
	22.5498	1181		22.5498	2824
	22.5897	1135		22.5897	2890
	22.6296	1205		22.6296	2827
	22.6695	1248		22.6695	2894
	22.7094	1165		22.7094	2834
	22.7493	1214		22.7493	2839
	22.7892	1277		22.7892	2754
	22.8291	1231		22.8291	2790
	22.869	1157		22.869	2790
	22.9089	1241		22.9089	2901
	22.9488	1226		22.9488	2774
	22.9887	1202		22.9887	2783
	23.0286	1206		23.0286	2879
	23.0685	1147		23.0685	2826
	23.1084	1234		23.1084	2804
	23.1483	1208		23.1483	2819
	23.1882	1210		23.1882	2798
	23.2281	1191		23.2281	2815
	23.268	1202		23.268	2822
	23.3079	1244		23.3079	2854
	23.3478	1226		23.3478	2832
	23.3877	1228		23.3877	2829
	23.4276	1172		23.4276	2852
	23.4674	1231		23.4674	2663
	23.5073	1245		23.5073	2845
	23.5472	1221		23.5472	2764
	23.5871	1148		23.5871	2888
	23.627	1248		23.627	2771
	23.6669	1297		23.6669	2785
	23.7068	1227		23.7068	2815
	23.7467	1272		23.7467	2800
	23.7866	1204		23.7866	2806
	23.8265	1230		23.8265	2766
	23.8664	1220		23.8664	2786
	23.9063	1220		23.9063	2725
	23.9462	1155		23.9462	2795
	23.9861	1213		23.9861	2730
	24.026	1273		24.026	2760
	24.0659	1200		24.0659	2784
	24.1058	1173		24.1058	2832
	24.1457	1196		24.1457	2768
	24.1856	1179		24.1856	2740
	24.2255	1168		24.2255	2715
	24.2654	1231		24.2654	2777
	24.3053	1201		24.3053	2691
	24.3452	1241		24.3452	2799
	24.3851	1237		24.3851	2747
	24.425	1219		24.425	2662
	24.4649	1249		24.4649	2763
	24.5048	1209		24.5048	2776
	24.5447	1221		24.5447	2694
	24.5846	1274		24.5846	2756
	24.6245	1218		24.6245	2721
	24.6644	1277		24.6644	2727
	24.7043	1225		24.7043	2694
	24.7442	1246		24.7442	2714
	24.7841	1165		24.7841	2722
	24.824	1274		24.824	2670
	24.8639	1218		24.8639	2645
	24.9037	1248		24.9037	2692
	24.9437	1259		24.9437	2686
	24.9836	1298		24.9836	2658
	25.0235	1223		25.0235	2755
	25.0633	1227		25.0633	2750
	25.1032	1253		25.1032	2762
	25.1431	1243		25.1431	2708
	25.183	1275		25.183	2670
	25.2229	1231		25.2229	2712
	25.2628	1293		25.2628	2793
	25.3027	1183		25.3027	2775
	25.3426	1202		25.3426	2637
	25.3825	1209		25.3825	2652
	25.4224	1175		25.4224	2627
	25.4623	1327		25.4623	2683
	25.5022	1198		25.5022	2650
	25.5421	1248		25.5421	2748
	25.582	1202		25.582	2732
	25.6219	1220		25.6219	2759
	25.6618	1249		25.6618	2743
	25.7017	1185		25.7017	2675
	25.7416	1257		25.7416	2760
	25.7815	1217		25.7815	2757
	25.8214	1253		25.8214	2683
	25.8613	1194		25.8613	2649
	25.9012	1259		25.9012	2652
	25.9411	1244		25.9411	2700
	25.981	1154		25.981	2713
	26.0209	1188		26.0209	2713
	26.0608	1204		26.0608	2681
	26.1007	1246		26.1007	2612
	26.1406	1234		26.1406	2675
	26.1805	1219		26.1805	2653
	26.2204	1181		26.2204	2698
	26.2603	1210		26.2603	2748
	26.3002	1204		26.3002	2736
	26.3401	1228		26.3401	2709
	26.38	1174		26.38	2833
	26.4199	1197		26.4199	2813
	26.4597	1125		26.4597	2719
	26.4996	1292		26.4996	2732
	26.5395	1216		26.5395	2709
	26.5794	1226		26.5794	2788
	26.6193	1229		26.6193	2740
	26.6592	1284		26.6592	2663
	26.6991	1279		26.6991	2670
	26.739	1272		26.739	2659
	26.7789	1300		26.7789	2679
	26.8188	1261		26.8188	2725
	26.8587	1249		26.8587	2680
	26.8986	1147		26.8986	2744
	26.9385	1268		26.9385	2603
	26.9784	1269		26.9784	2649
	27.0183	1217		27.0183	2666
	27.0582	1192		27.0582	2677
	27.0981	1237		27.0981	2642
	27.138	1122		27.138	2645
	27.1779	1207		27.1779	2694
	27.2178	1210		27.2178	2654
	27.2577	1138		27.2577	2723
	27.2976	1217		27.2976	2695
	27.3375	1177		27.3375	2653
	27.3774	1158		27.3774	2664
	27.4173	1191		27.4173	2674
	27.4572	1198		27.4572	2673
	27.4971	1230		27.4971	2681
	27.537	1214		27.537	2583
	27.5769	1148		27.5769	2660
	27.6168	1162		27.6168	2635
	27.6567	1203		27.6567	2583
	27.6966	1170		27.6966	2690
	27.7365	1195		27.7365	2678
	27.7764	1221		27.7764	2627
	27.8163	1150		27.8163	2672
	27.8562	1156		27.8562	2664
	27.8961	1182		27.8961	2645
	27.9359	1158		27.9359	2647
	27.9759	1193		27.9759	2570
	28.0158	1186		28.0158	2660
	28.0556	1188		28.0556	2630
	28.0955	1141		28.0955	2719
	28.1354	1159		28.1354	2604
	28.1753	1257		28.1753	2601
	28.2152	1234		28.2152	2636
	28.2551	1142		28.2551	2618
	28.295	1188		28.295	2604
	28.3349	1181		28.3349	2629
	28.3748	1128		28.3748	2549
	28.4147	1167		28.4147	2567
	28.4546	1116		28.4546	2583
	28.4945	1144		28.4945	2621
	28.5344	1174		28.5344	2496
	28.5743	1170		28.5743	2512
	28.6142	1185		28.6142	2575
	28.6541	1094		28.6541	2589
	28.694	1189		28.694	2557
	28.7339	1168		28.7339	2611
	28.7738	1193		28.7738	2528
	28.8137	1119		28.8137	2553
	28.8536	1097		28.8536	2554
	28.8935	1156		28.8935	2468
	28.9334	1145		28.9334	2513
	28.9733	1108		28.9733	2523
	29.0132	1144		29.0132	2450
	29.0531	1148		29.0531	2482
	29.093	1144		29.093	2544
	29.1329	1097		29.1329	2481
	29.1728	1066		29.1728	2472
	29.2127	1127		29.2127	2519
	29.2526	1153		29.2526	2436
	29.2925	1121		29.2925	2416
	29.3324	1168		29.3324	2423
	29.3723	1128		29.3723	2490
	29.4122	1058		29.4122	2494
	29.452	1059		29.452	2375
	29.4919	1193		29.4919	2452
	29.5318	1052		29.5318	2408
	29.5718	1093		29.5718	2404
	29.6116	1091		29.6116	2399
	29.6515	1051		29.6515	2413
	29.6914	1073		29.6914	2388
	29.7313	1106		29.7313	2405
	29.7712	1122		29.7712	2389
	29.8111	1071		29.8111	2331
	29.851	1051		29.851	2371
	29.8909	1141		29.8909	2351
	29.9308	1032		29.9308	2331
	29.9707	1061		29.9707	2356
	30.0106	1059		30.0106	2352
	30.0505	1085		30.0505	2368
	30.0904	1107		30.0904	2359
	30.1303	1087		30.1303	2332
	30.1702	1058		30.1702	2296
	30.2101	1046		30.2101	2259
	30.25	1096		30.25	2255
	30.2899	1039		30.2899	2331
	30.3298	1060		30.3298	2328
	30.3697	1056		30.3697	2289
	30.4096	1039		30.4096	2268
	30.4495	1005		30.4495	2307
	30.4894	1035		30.4894	2224
	30.5293	1044		30.5293	2206
	30.5692	1037		30.5692	2287
	30.6091	1014		30.6091	2202
	30.649	1086		30.649	2264
	30.6889	972		30.6889	2183
	30.7288	1067		30.7288	2224
	30.7687	1047		30.7687	2289
	30.8086	978		30.8086	2322
	30.8485	992		30.8485	2247
	30.8884	1003		30.8884	2253
	30.9283	1062		30.9283	2167
	30.9682	962		30.9682	2235
	31.0081	992		31.0081	2171
	31.048	978		31.048	2150
	31.0878	1006		31.0878	2162
	31.1277	955		31.1277	2264
	31.1676	970		31.1676	2170
	31.2075	1024		31.2075	2118
	31.2474	987		31.2474	2199
	31.2873	1025		31.2873	2188
	31.3272	956		31.3272	2227
	31.3671	966		31.3671	2167
	31.407	1029		31.407	2196
	31.4469	1004		31.4469	2126
	31.4868	1005		31.4868	2131
	31.5267	1031		31.5267	2152
	31.5666	982		31.5666	2148
	31.6065	979		31.6065	2144
	31.6464	944		31.6464	2208
	31.6863	1019		31.6863	2151
	31.7262	948		31.7262	2154
	31.7661	1010		31.7661	2098
	31.806	1008		31.806	2131
	31.8459	997		31.8459	2121
	31.8858	963		31.8858	2068
	31.9257	953		31.9257	2183
	31.9656	948		31.9656	2126
	32.0055	901		32.0055	2158
	32.0454	911		32.0454	2074
	32.0853	981		32.0853	2068
	32.1252	984		32.1252	2081
	32.1651	919		32.1651	2136
	32.205	947		32.205	2141
	32.2449	952		32.2449	2115
	32.2848	956		32.2848	2119
	32.3247	975		32.3247	2099
	32.3646	940		32.3646	2169
	32.4045	918		32.4045	2057
	32.4444	955		32.4444	2181
	32.4843	929		32.4843	2068
	32.5241	966		32.5241	2028
	32.5641	889		32.5641	2092
	32.6039	936		32.6039	2128
	32.6438	923		32.6438	2080
	32.6837	896		32.6837	2055
	32.7236	939		32.7236	2045
	32.7635	890		32.7635	2085
	32.8034	895		32.8034	2083
	32.8433	866		32.8433	2074
	32.8832	950		32.8832	2056
	32.9231	856		32.9231	2054
	32.963	849		32.963	2063
	33.0029	905		33.0029	2078
	33.0428	941		33.0428	2104
	33.0827	881		33.0827	2093
	33.1226	907		33.1226	2082
	33.1625	871		33.1625	2070
	33.2024	868		33.2024	2052
	33.2423	853		33.2423	1969
	33.2822	895		33.2822	2049
	33.3221	893		33.3221	2043
	33.362	889		33.362	2018
	33.4019	878		33.4019	1993
	33.4418	816		33.4418	2050
	33.4817	882		33.4817	1995
	33.5216	821		33.5216	2024
	33.5615	893		33.5615	1996
	33.6014	859		33.6014	1942
	33.6413	873		33.6413	1999
	33.6812	810		33.6812	2010
	33.7211	887		33.7211	2034
	33.761	877		33.761	1952
	33.8009	868		33.8009	2024
	33.8408	825		33.8408	1998
	33.8807	845		33.8807	2017
	33.9206	844		33.9206	1954
	33.9605	868		33.9605	1963
	34.0003	862		34.0003	2013
	34.0403	831		34.0403	2005
	34.0802	858		34.0802	2018
	34.12	768		34.12	2011
	34.16	829		34.16	2038
	34.1998	797		34.1998	2023
	34.2397	822		34.2397	2006
	34.2796	818		34.2796	2009
	34.3195	775		34.3195	1977
	34.3594	778		34.3594	1938
	34.3993	818		34.3993	2030
	34.4392	853		34.4392	1965
	34.4791	803		34.4791	1955
	34.519	785		34.519	1969
	34.5589	756		34.5589	1960
	34.5988	812		34.5988	1966
	34.6387	778		34.6387	2017
	34.6786	772		34.6786	1969
	34.7185	735		34.7185	1997
	34.7584	812		34.7584	2000
	34.7983	772		34.7983	1985
	34.8382	744		34.8382	1981
	34.8781	776		34.8781	1966
	34.918	771		34.918	1989
	34.9579	740		34.9579	1985
	34.9978	787		34.9978	1922
	35.0377	744		35.0377	2047
	35.0776	779		35.0776	1983
	35.1175	785		35.1175	1998
	35.1574	757		35.1574	1990
	35.1973	755		35.1973	1966
	35.2372	747		35.2372	1973
	35.2771	772		35.2771	1964
	35.317	747		35.317	1972
	35.3569	719		35.3569	1957
	35.3968	750		35.3968	1955
	35.4367	706		35.4367	1904
	35.4766	746		35.4766	1969
	35.5165	741		35.5165	1886
	35.5564	781		35.5564	1931
	35.5962	706		35.5962	1975
	35.6362	785		35.6362	1928
	35.676	799		35.676	1934
	35.7159	744		35.7159	2004
	35.7558	743		35.7558	1922
	35.7957	707		35.7957	2018
	35.8356	767		35.8356	1976
	35.8755	711		35.8755	1958
	35.9154	754		35.9154	1942
	35.9553	735		35.9553	1971
	35.9952	739		35.9952	1929
	36.0351	712		36.0351	1957
	36.075	726		36.075	1903
	36.1149	725		36.1149	1943
	36.1548	745		36.1548	1971
	36.1947	706		36.1947	1918
	36.2346	724		36.2346	1968
	36.2745	724		36.2745	1961
	36.3144	736		36.3144	1970
	36.3543	694		36.3543	1961
	36.3942	713		36.3942	1924
	36.4341	701		36.4341	1947
	36.474	674		36.474	1992
	36.5139	643		36.5139	1984
	36.5538	676		36.5538	1944
	36.5937	733		36.5937	1967
	36.6336	692		36.6336	1977
	36.6735	722		36.6735	1939
	36.7134	710		36.7134	1947
	36.7533	663		36.7533	2009
	36.7932	708		36.7932	1963
	36.8331	707		36.8331	1963
	36.873	648		36.873	1987
	36.9129	723		36.9129	1946
	36.9528	669		36.9528	1983
	36.9927	645		36.9927	1996
	37.0326	669		37.0326	2035
	37.0725	658		37.0725	1938
	37.1123	658		37.1123	1983
	37.1523	671		37.1523	2001
	37.1921	650		37.1921	2040
	37.232	650		37.232	2074
	37.2719	647		37.2719	2001
	37.3118	685		37.3118	1976
	37.3517	615		37.3517	2015
	37.3916	605		37.3916	2133
	37.4315	650		37.4315	2003
	37.4714	664		37.4714	2060
	37.5113	684		37.5113	2023
	37.5512	658		37.5512	2052
	37.5911	675		37.5911	2041
	37.631	667		37.631	2007
	37.6709	662		37.6709	2041
	37.7108	641		37.7108	2024
	37.7507	666		37.7507	2014
	37.7906	652		37.7906	2027
	37.8305	617		37.8305	2017
	37.8704	613		37.8704	2046
	37.9103	612		37.9103	2051
	37.9502	656		37.9502	2047
	37.9901	702		37.9901	2074
	38.03	665		38.03	2060
	38.0699	565		38.0699	2070
	38.1098	632		38.1098	2035
	38.1497	631		38.1497	2020
	38.1896	624		38.1896	1980
	38.2295	629		38.2295	2044
	38.2694	651		38.2694	2057
	38.3093	641		38.3093	2005
	38.3492	669		38.3492	2056
	38.3891	639		38.3891	2042
	38.429	607		38.429	2005
	38.4689	639		38.4689	2126
	38.5088	582		38.5088	1989
	38.5487	598		38.5487	2025
	38.5885	610		38.5885	2036
	38.6285	614		38.6285	2076
	38.6683	630		38.6683	2018
	38.7082	648		38.7082	1967
	38.7481	593		38.7481	2022
	38.788	620		38.788	1943
	38.8279	653		38.8279	1987
	38.8678	636		38.8678	2034
	38.9077	577		38.9077	1990
	38.9476	578		38.9476	1950
	38.9875	647		38.9875	2002
	39.0274	578		39.0274	2002
	39.0673	624		39.0673	1910
	39.1072	617		39.1072	1966
	39.1471	634		39.1471	1983
	39.187	633		39.187	1961
	39.2269	617		39.2269	1970
	39.2668	612		39.2668	1961
	39.3067	638		39.3067	1969
	39.3466	623		39.3466	1951
	39.3865	607		39.3865	1908
	39.4264	671		39.4264	2002
	39.4663	626		39.4663	1998
	39.5062	595		39.5062	1941
	39.5461	662		39.5461	1977
	39.586	636		39.586	1904
	39.6259	597		39.6259	2038
	39.6658	626		39.6658	1940
	39.7057	627		39.7057	1956
	39.7456	619		39.7456	1912
	39.7855	562		39.7855	1853
	39.8254	606		39.8254	1959
	39.8653	636		39.8653	1935
	39.9052	604		39.9052	1887
	39.9451	614		39.9451	1886
	39.985	592		39.985	1890
				40.0249	1977
				40.0648	1925
				40.1047	1915
				40.1446	1867
				40.1844	1912
				40.2244	1820
				40.2642	1835
				40.3041	1811
				40.344	1850
				40.3839	1886
				40.4238	1880
				40.4637	1924
				40.5036	1906
				40.5435	1805
				40.5834	1840
				40.6233	1833
				40.6632	1833
				40.7031	1830
				40.743	1764
				40.7829	1855
				40.8228	1823
				40.8627	1866
				40.9026	1835
				40.9425	1859
				40.9824	1809
				41.0223	1839
				41.0622	1828
				41.1021	1830
				41.142	1807
				41.1819	1833
				41.2218	1780
				41.2617	1802
				41.3016	1798
				41.3415	1829
				41.3814	1825
				41.4213	1848
				41.4612	1761
				41.5011	1794
				41.541	1830
				41.5809	1799
				41.6208	1792
				41.6606	1825
				41.7005	1783
				41.7405	1809
				41.7803	1773
				41.8202	1838
				41.8601	1810
				41.9	1779
				41.9399	1870
				41.9798	1796
				42.0197	1823
				42.0596	1793
				42.0995	1804
				42.1394	1765
				42.1793	1836
				42.2192	1770
				42.2591	1788
				42.299	1787
				42.3389	1786
				42.3788	1771
				42.4187	1815
				42.4586	1768
				42.4985	1835
				42.5384	1774
				42.5783	1802
				42.6182	1780
				42.6581	1745
				42.698	1731
				42.7379	1775
				42.7778	1739
				42.8177	1735
				42.8576	1769
				42.8975	1805
				42.9374	1821
				42.9773	1774
				43.0172	1743
				43.0571	1746
				43.097	1726
				43.1369	1756
				43.1767	1803
				43.2167	1763
				43.2565	1785
				43.2964	1781
				43.3363	1784
				43.3762	1814
				43.4161	1788
				43.456	1761
				43.4959	1796
				43.5358	1830
				43.5757	1793
				43.6156	1796
				43.6555	1764
				43.6954	1745
				43.7353	1813
				43.7752	1796
				43.8151	1758
				43.855	1807
				43.8949	1763
				43.9348	1764
				43.9747	1794
				44.0146	1774
				44.0545	1762
				44.0944	1791
				44.1343	1743
				44.1742	1759
				44.2141	1804
				44.254	1774
				44.2939	1764
				44.3338	1763
				44.3737	1777
				44.4136	1775
				44.4535	1800
				44.4934	1771
				44.5333	1736
				44.5732	1746
				44.6131	1774
				44.6529	1753
				44.6928	1800
				44.7328	1779
				44.7726	1802
				44.8126	1726
				44.8524	1791
				44.8923	1795
				44.9322	1790
				44.9721	1774
				45.012	1763
				45.0519	1790
				45.0918	1831
				45.1317	1817
				45.1716	1824
				45.2115	1788
				45.2514	1798
				45.2913	1793
				45.3312	1759
				45.3711	1748
				45.411	1778
				45.4509	1777
				45.4908	1762
				45.5307	1823
				45.5706	1765
				45.6105	1760
				45.6504	1777
				45.6903	1807
				45.7302	1772
				45.7701	1763
				45.81	1777
				45.8499	1785
				45.8898	1756
				45.9297	1783
				45.9696	1806
				46.0095	1795
				46.0494	1819
				46.0893	1819
				46.1292	1801
				46.1691	1763
				46.209	1787
				46.2488	1807
				46.2888	1833
				46.3286	1806
				46.3685	1791
				46.4084	1793
				46.4483	1778
				46.4882	1773
				46.5281	1793
				46.568	1781
				46.6079	1798
				46.6478	1818
				46.6877	1796
				46.7276	1806
				46.7675	1791
				46.8074	1802
				46.8473	1782
				46.8872	1781
				46.9271	1813
				46.967	1867
				47.0069	1794
				47.0468	1795
				47.0867	1809
				47.1266	1795
				47.1665	1815
				47.2064	1821
				47.2463	1831
				47.2862	1763
				47.3261	1837
				47.366	1839
				47.4059	1902
				47.4458	1828
				47.4857	1843
				47.5256	1850
				47.5655	1831
				47.6054	1822
				47.6453	1835
				47.6852	1796
				47.7251	1854
				47.7649	1823
				47.8049	1867
				47.8447	1851
				47.8846	1833
				47.9245	1876
				47.9644	1872
				48.0043	1875
				48.0442	1877
				48.0841	1856
				48.124	1894
				48.1639	1843
				48.2038	1883
				48.2437	1870
				48.2836	1871
				48.3235	1882
				48.3634	1873
				48.4033	1860
				48.4432	1805
				48.4831	1919
				48.523	1909
				48.5629	1881
				48.6028	1861
				48.6427	1880
				48.6826	1926
				48.7225	1895
				48.7624	1908
				48.8023	1894
				48.8422	1855
				48.8821	1886
				48.922	1903
				48.9619	1912
				49.0018	1906
				49.0417	1906
				49.0816	1880
				49.1215	1891
				49.1614	1886
				49.2013	1812
				49.2411	1816
				49.2811	1854
				49.321	1873
				49.3608	1932
				49.4007	1902
				49.4406	1873
				49.4805	1894
				49.5204	1895
				49.5603	1851
				49.6002	1827
				49.6401	1819
				49.68	1863
				49.7199	1873
				49.7598	1855
				49.7997	1820
				49.8396	1853
				49.8795	1827
				49.9194	1798
				49.9593	1815
				49.9992	1828
				50.0391	1845
				50.079	1829
				50.1189	1796
				50.1588	1813
				50.1987	1791
				50.2386	1799
				50.2785	1792
				50.3184	1750
				50.3583	1778
				50.3982	1820
				50.4381	1805
				50.478	1804
				50.5179	1755
				50.5578	1765
				50.5977	1718
				50.6376	1770
				50.6775	1695
				50.7174	1713
				50.7572	1758
				50.7972	1714
				50.837	1692
				50.8769	1717
				50.9168	1714
				50.9567	1741
				50.9966	1711
				51.0365	1732
				51.0764	1737
				51.1163	1681
				51.1562	1633
				51.1961	1731
				51.236	1702
				51.2759	1655
				51.3158	1670
				51.3557	1659
				51.3956	1742
				51.4355	1712
				51.4754	1649
				51.5153	1720
				51.5552	1686
				51.5951	1652
				51.635	1656
				51.6749	1709
				51.7148	1689
				51.7547	1647
				51.7946	1661
				51.8345	1663
				51.8744	1666
				51.9143	1672
				51.9542	1667
				51.9941	1691
				52.034	1676
				52.0739	1683
				52.1138	1663
				52.1537	1671
				52.1936	1681
				52.2334	1693
				52.2734	1649
				52.3132	1680
				52.3531	1660
				52.3931	1652
				52.4329	1667
				52.4728	1691
				52.5127	1635
				52.5526	1666
				52.5925	1664
				52.6324	1674
				52.6723	1652
				52.7122	1633
				52.7521	1623
				52.792	1640
				52.8319	1670
				52.8718	1679
				52.9117	1626
				52.9516	1648
				52.9915	1658
				53.0314	1618
				53.0713	1690
				53.1112	1663
				53.1511	1669
				53.191	1643
				53.2309	1629
				53.2708	1662
				53.3107	1638
				53.3506	1700
				53.3905	1610
				53.4304	1660
				53.4703	1669
				53.5102	1627
				53.5501	1638
				53.59	1646
				53.6299	1607
				53.6698	1641
				53.7097	1635
				53.7496	1629
				53.7895	1631
				53.8293	1618
				53.8693	1629
				53.9091	1635
				53.949	1652
				53.9889	1650
				54.0288	1666
				54.0687	1636
				54.1086	1639
				54.1485	1626
				54.1884	1615
				54.2283	1675
				54.2682	1639
				54.3081	1640
				54.348	1625
				54.3879	1623
				54.4278	1624
				54.4677	1646
				54.5076	1622
				54.5475	1597
				54.5874	1695
				54.6273	1645
				54.6672	1627
				54.7071	1646
				54.747	1663
				54.7869	1671
				54.8268	1667
				54.8667	1638
				54.9066	1592
				54.9465	1594
				54.9864	1602
				55.0263	1656
				55.0662	1647
				55.1061	1691
				55.146	1603
				55.1859	1629
				55.2258	1648
				55.2657	1650
				55.3055	1643
				55.3454	1637
				55.3854	1608
				55.4252	1621
				55.4651	1654
				55.505	1622
				55.5449	1656
				55.5848	1656
				55.6247	1646
				55.6646	1626
				55.7045	1647
				55.7444	1631
				55.7843	1643
				55.8242	1641
				55.8641	1605
				55.904	1653
				55.9439	1641
				55.9838	1669
				56.0237	1673
				56.0636	1645
				56.1035	1608
				56.1434	1583
				56.1833	1594
				56.2232	1595
				56.2631	1613
				56.303	1655
				56.3429	1608
				56.3828	1627
				56.4227	1622
				56.4626	1595
				56.5025	1582
				56.5424	1640
				56.5823	1634
				56.6222	1643
				56.6621	1628
				56.702	1641
				56.7419	1643
				56.7818	1609
				56.8216	1664
				56.8616	1604
				56.9014	1631
				56.9413	1620
				56.9812	1555
				57.0211	1630
				57.061	1613
				57.1009	1624
				57.1408	1641
				57.1807	1642
				57.2206	1607
				57.2605	1587
				57.3004	1619
				57.3403	1655
				57.3802	1688
				57.4201	1628
				57.46	1603
				57.4999	1643
				57.5398	1604
				57.5797	1587
				57.6196	1578
				57.6595	1639
				57.6994	1575
				57.7393	1632
				57.7792	1655
				57.8191	1616
				57.859	1633
				57.8989	1596
				57.9388	1611
				57.9787	1608
				58.0186	1636
				58.0585	1640
				58.0984	1612
				58.1383	1616
				58.1782	1661
				58.2181	1599
				58.258	1640
				58.2979	1600
				58.3377	1598
				58.3777	1607
				58.4175	1616
				58.4575	1599
				58.4973	1579
				58.5372	1600
				58.5771	1619
				58.617	1595
				58.6569	1624
				58.6968	1612
				58.7367	1597
				58.7766	1590
				58.8165	1613
				58.8564	1588
				58.8963	1569
				58.9362	1638
				58.9761	1654
				59.016	1653
				59.0559	1579
				59.0958	1595
				59.1357	1623
				59.1756	1637
				59.2155	1621
				59.2554	1615
				59.2953	1630
				59.3352	1661
				59.3751	1608
				59.415	1597
				59.4549	1588
				59.4948	1626
				59.5347	1618
				59.5746	1617
				59.6145	1600
				59.6544	1607
				59.6943	1590
				59.7342	1591
				59.7741	1638
				59.814	1591
				59.8539	1595
				59.8937	1617
				59.9337	1639
				59.9736	1585
				60.0134	1677

## Sheet: Figure 2f
Figure 2f-Pore size distribution
	CO2:	x	y		N2:	x	y
		Pore Width (nm)	Diff Pore Volume(cm3/nm/g)			Pore Width (nm)	Diff Pore Volume(cm3/nm/g)
		0.45422	0			1.17948	0
		0.47169	0			1.26884	0
		0.48916	0			1.35819	0
		0.50663	0			1.48329	0
		0.5241	0			1.59052	0
		0.54157	0			1.71561	0
		0.55904	0			1.85858	0
		0.57651	0.16907			2.00155	0.02563
		0.59398	1.08163			2.16239	0.07014
		0.61145	0.79095			2.3411	0.10479
		0.62892	0			2.5198	0.11257
		0.64639	0			2.73426	0.09907
		0.66386	0			2.94871	0.07142
		0.68133	0			3.18103	0.05072
		0.6988	0			3.43122	0.04592
		0.71627	0			3.69929	0.04209
		0.73374	0			4.00309	0.03074
		0.75121	0			4.32477	0.00691
		0.76868	0			4.66432	0
		0.78615	0			5.03961	0
		0.80362	0.17709			5.43277	0
		0.82109	0.20175			5.87954	0
		0.83856	0.17479			6.34419	0
		0.85603	0.20215			6.84458	0
		0.8735	0			7.39858	0
		0.89097	0			7.98832	0
		0.90844	0			8.63167	0
		0.92591	0			9.31077	0
		0.94338	0			10.0613	0
		0.96085	0			10.8655	0
		0.97832	0			11.7233	0
		0.99579	0.24055			12.6526	0
		1.01326	0.30161			13.6713	0
		1.03073	0			14.7614	0
		1.0482	0			15.9409	0.000236555
		1.06567	0			17.2097	0.00484
						18.5858	0.00513
						20.0691	0.00616
						21.6596	0.00842
						23.3931	0.00871
						25.2517	0.0074
						27.2711	0.00508
						29.4513	0.00172
						31.7924	0.00209
						34.3301	0.00134
						37.0644	0.00112
						40.0309	0.00124
						43.2298	0.000711457
						46.6789	5.0128e-05
						50.3961	0
						54.4171	0
						58.7597	0
						63.4419	0
						68.4994	0
						73.9679	0
						79.8653	0
						86.2452	0
						93.1255	0
						100.56	0
						108.566	0.00271
						117.233	0.01109
						126.58	0.00895
						136.677	0.0097
						147.596	0.01327
						159.355	0.01011
						172.079	0.01036
						185.804	0.01367
						200.619	0.00983
						216.632	0.00921
						233.913	0.00851
						252.57	0.00731
						--	--
						--	--

## Sheet: Figure 3b
Figure 3b-Permeation of MgCl2 for MOGM
				水通量			离子渗透率
		x		y	error		y	error
		Hydrostatic pressure (mbar)		Water flux (L m-2 h-1)			Ion permeation rate (mol m-2 h-2)
		0		0	0		0.000401038	8e-05
		1.96		0	1.96		0.000280137	7e-05
		3.92		0	3.92		0.000437013	8e-05
		5.88		0	5.88		0.000387026	0.0001
		7.84		0.70771	7.84		0.000412067	0.0002
		9.8		2.54777	9.8		7.27913e-05	1e-05

## Sheet: Figure 4a
Figure 4a-In-situ FTIR for MOGM
	RH100		RH80		RH60		RH50		RH37
	x	y	x	y	x	y	x	y	x	y
	Wavenumber (cm-1)	Intensity	Wavenumber (cm-1)	Intensity	Wavenumber (cm-1)	Intensity	Wavenumber (cm-1)	Intensity	Wavenumber (cm-1)	Intensity
	3996.23	-0.00741	3996.23	-0.01013	3996.23	-0.01124	3996.23	-0.01113	3996.23	-0.00552
	3994.3	-0.00696	3994.3	-0.00983	3994.3	-0.01144	3994.3	-0.01113	3994.3	-0.00565
	3992.37	-0.0065	3992.37	-0.00964	3992.37	-0.01131	3992.37	-0.01087	3992.37	-0.00547
	3990.44	-0.00631	3990.44	-0.00964	3990.44	-0.01071	3990.44	-0.01012	3990.44	-0.00601
	3988.51	-0.0063	3988.51	-0.00954	3988.51	-0.01002	3988.51	-0.00905	3988.51	-0.00646
	3986.59	-0.00596	3986.59	-0.00839	3986.59	-0.00894	3986.59	-0.00739	3986.59	-0.00534
	3984.66	-0.00531	3984.66	-0.00675	3984.66	-0.00778	3984.66	-0.00562	3984.66	-0.00449
	3982.73	-0.00484	3982.73	-0.00611	3982.73	-0.00755	3982.73	-0.00534	3982.73	-0.0052
	3980.8	-0.00468	3980.8	-0.0062	3980.8	-0.00793	3980.8	-0.00629	3980.8	-0.00556
	3978.87	-0.00428	3978.87	-0.00566	3978.87	-0.00752	3978.87	-0.00643	3978.87	-0.00462
	3976.94	-0.00354	3976.94	-0.00458	3976.94	-0.00629	3976.94	-0.00554	3976.94	-0.00363
	3975.01	-0.00308	3975.01	-0.00399	3975.01	-0.00512	3975.01	-0.0052	3975.01	-0.00327
	3973.09	-0.0029	3973.09	-0.00405	3973.09	-0.00444	3973.09	-0.00545	3973.09	-0.00274
	3971.16	-0.0027	3971.16	-0.00408	3971.16	-0.00447	3971.16	-0.00517	3971.16	-0.00238
	3969.23	-0.00257	3969.23	-0.00381	3969.23	-0.00497	3969.23	-0.00424	3969.23	-0.00238
	3967.3	-0.00236	3967.3	-0.00327	3967.3	-0.00484	3967.3	-0.00329	3967.3	-0.00157
	3965.37	-0.00171	3965.37	-0.00263	3965.37	-0.00391	3965.37	-0.0025	3965.37	-0.000269101
	3963.44	-0.000990023	3963.44	-0.00239	3963.44	-0.00323	3963.44	-0.00202	3963.44	-0.000403651
	3961.51	-0.000918578	3961.51	-0.00265	3961.51	-0.00331	3961.51	-0.00208	3961.51	-0.00193
	3959.58	-0.00101	3959.58	-0.00251	3959.58	-0.00328	3959.58	-0.00222	3959.58	-0.0026
	3957.66	-0.000643005	3957.66	-0.00157	3957.66	-0.00262	3957.66	-0.00216	3957.66	-0.00265
	3955.73	-0.00014289	3955.73	-0.000635286	3955.73	-0.00176	3955.73	-0.00188	3955.73	-0.00309
	3953.8	0.000306193	3953.8	4.53775e-05	3953.8	-0.000695451	3953.8	-0.00064624	3953.8	-0.00202
	3951.87	0.000734863	3951.87	0.000741167	3951.87	0.000380842	3951.87	0.00104	3951.87	0.000627901
	3949.94	0.000500115	3949.94	0.000529405	3949.94	0.000281492	3949.94	0.00135	3949.94	0.0013
	3948.01	-0.000459289	3948.01	-0.000680663	3948.01	-0.000645776	3948.01	0.000674337	3948.01	-0.00013455
	3946.08	-0.00042867	3946.08	-0.00043865	3946.08	8.27917e-05	3946.08	0.00135	3946.08	0.00117
	3944.16	0.000326606	3944.16	0.000710915	3944.16	0.00134	3944.16	0.00185	3944.16	0.00318
	3942.23	0	3942.23	0	3942.23	0	3942.23	0	3942.23	0
	3940.3	-0.000163303	3940.3	-0.000710915	3940.3	-0.00176	3940.3	-0.000927214	3940.3	-0.00359
	3938.37	0.000755275	3938.37	0.000710915	3938.37	-0.00127	3938.37	0.000871019	3938.37	-0.00283
	3936.44	0.00216	3936.44	0.00313	3936.44	0.000877592	3936.44	0.00368	3936.44	0.000538201
	3934.51	0.00344	3934.51	0.00489	3934.51	0.00315	3934.51	0.00573	3934.51	0.00462
	3932.58	0.00298	3932.58	0.00389	3932.58	0.00296	3932.58	0.00444	3932.58	0.00422
	3930.65	0.00112	3930.65	0.0013	3930.65	0.000645776	3930.65	0.0014	3930.65	-0.000897002
	3928.73	0.000836927	3928.73	0.0013	3928.73	0.000513309	3928.73	0.00185	3928.73	-0.0022
	3926.8	0.00207	3926.8	0.00324	3926.8	0.00257	3926.8	0.00478	3926.8	0.000493351
	3924.87	0.00245	3924.87	0.00358	3924.87	0.00311	3924.87	0.0052	3924.87	-4.48501e-05
	3922.94	0.00236	3922.94	0.00307	3922.94	0.0026	3922.94	0.00424	3922.94	-0.00152
	3921.01	0.00311	3921.01	0.00381	3921.01	0.00368	3921.01	0.00576	3921.01	0.00152
	3919.08	0.00327	3919.08	0.00377	3919.08	0.00432	3919.08	0.00691	3919.08	0.00309
	3917.15	0.00191	3917.15	0.00157	3917.15	0.00258	3917.15	0.00469	3917.15	-0.00144
	3915.22	0.000796101	3915.22	0.000226888	3915.22	0.00116	3915.22	0.00287	3915.22	-0.00529
	3913.3	0.00112	3913.3	0.00159	3913.3	0.002	3913.3	0.00405	3913.3	-0.00386
	3911.37	0.00208	3911.37	0.00346	3911.37	0.00348	3911.37	0.0057	3911.37	-0.00144
	3909.44	0.0036	3909.44	0.00517	3909.44	0.0052	3909.44	0.00784	3909.44	0.00188
	3907.51	0.00604	3907.51	0.00797	3907.51	0.00833	3907.51	0.01236	3907.51	0.00969
	3905.58	0.00703	3905.58	0.00944	3905.58	0.01065	3905.58	0.01537	3905.58	0.0157
	3903.65	0.00456	3903.65	0.00687	3903.65	0.00892	3903.65	0.01239	3903.65	0.01112
	3901.72	0.00149	3901.72	0.0033	3901.72	0.00498	3901.72	0.00657	3901.72	0.0013
	3899.8	-0.000102064	3899.8	0.000574782	3899.8	0.00119	3899.8	0.0014	3899.8	-0.00695
	3897.87	0	3897.87	0	3897.87	0	3897.87	0	3897.87	-0.0096
	3895.94	0.00275	3895.94	0.00405	3895.94	0.00374	3895.94	0.00506	3895.94	-0.00166
	3894.01	0.00632	3894.01	0.00921	3894.01	0.00861	3894.01	0.012	3894.01	0.00946
	3892.08	0.00608	3892.08	0.00846	3892.08	0.00763	3892.08	0.01152	3892.08	0.00848
	3890.15	0.00394	3890.15	0.00537	3890.15	0.00445	3890.15	0.00731	3890.15	0.00184
	3888.22	0.00557	3888.22	0.00797	3888.22	0.00722	3888.22	0.00975	3888.22	0.0074
	3886.29	0.00687	3886.29	0.0098	3886.29	0.0099	3886.29	0.01149	3886.29	0.01117
	3884.37	0.0053	3884.37	0.00722	3884.37	0.00828	3884.37	0.00879	3884.37	0.00475
	3882.44	0.0052	3882.44	0.00679	3882.44	0.00825	3882.44	0.00958	3882.44	0.00399
	3880.51	0.00423	3880.51	0.00538	3880.51	0.00656	3880.51	0.00781	3880.51	0.00117
	3878.58	0.00347	3878.58	0.0043	3878.58	0.00445	3878.58	0.00475	3878.58	-0.00296
	3876.65	0.00636	3876.65	0.00824	3876.65	0.00778	3876.65	0.00874	3876.65	0.00444
	3874.72	0.00851	3874.72	0.01101	3874.72	0.01099	3874.72	0.01262	3874.72	0.01148
	3872.79	0.00867	3872.79	0.01066	3872.79	0.01156	3872.79	0.01273	3872.79	0.01287
	3870.87	0.00745	3870.87	0.00841	3870.87	0.00949	3870.87	0.00953	3870.87	0.00866
	3868.94	0.00485	3868.94	0.0047	3868.94	0.00553	3868.94	0.00382	3868.94	-0.00139
	3867.01	0.00553	3867.01	0.00596	3867.01	0.00729	3867.01	0.00523	3867.01	0.000269101
	3865.08	0.00686	3865.08	0.00821	3865.08	0.01012	3865.08	0.00854	3865.08	0.00588
	3863.15	0.00527	3863.15	0.00628	3863.15	0.00743	3863.15	0.00584	3863.15	0.000493351
	3861.22	0.00505	3861.22	0.00611	3861.22	0.00611	3861.22	0.00503	3861.22	-0.00256
	3859.29	0.00802	3859.29	0.01059	3859.29	0.01048	3859.29	0.01068	3859.29	0.00574
	3857.36	0.01283	3857.36	0.01758	3857.36	0.01816	3857.36	0.01978	3857.36	0.0205
	3855.44	0.01566	3855.44	0.02125	3855.44	0.0227	3855.44	0.02394	3855.44	0.02745
	3853.51	0.00824	3853.51	0.0105	3853.51	0.01187	3853.51	0.00834	3853.51	0.000717601
	3851.58	0.000561353	3851.58	0	3851.58	0	3851.58	-0.00683	3851.58	-0.02574
	3849.65	0.00364	3849.65	0.0044	3849.65	0.00338	3849.65	-0.00185	3849.65	-0.01709
	3847.72	0.00957	3847.72	0.01245	3847.72	0.01106	3847.72	0.0079	3847.72	0.000583051
	3845.79	0.0137	3845.79	0.01806	3845.79	0.01702	3845.79	0.01427	3845.79	0.01256
	3843.86	0.01479	3843.86	0.01998	3843.86	0.01985	3843.86	0.01604	3843.86	0.01561
	3841.94	0.01474	3841.94	0.02009	3841.94	0.0208	3841.94	0.01604	3841.94	0.01547
	3840.01	0.01499	3840.01	0.01966	3840.01	0.02053	3840.01	0.01573	3840.01	0.0152
	3838.08	0.01323	3838.08	0.01653	3838.08	0.01671	3838.08	0.01152	3838.08	0.00731
	3836.15	0.01139	3836.15	0.01395	3836.15	0.01358	3836.15	0.00739	3836.15	-0.00121
	3834.22	0.01229	3834.22	0.01497	3834.22	0.01452	3834.22	0.00759	3834.22	-0.00157
	3832.29	0.01342	3832.29	0.0162	3832.29	0.01537	3832.29	0.00806	3832.29	-0.00112
	3830.36	0.01431	3830.36	0.0173	3830.36	0.01618	3830.36	0.0091	3830.36	0
	3828.43	0.01588	3828.43	0.01944	3828.43	0.01866	3828.43	0.01222	3828.43	0.00422
	3826.51	0.01719	3826.51	0.02115	3826.51	0.02105	3826.51	0.01458	3826.51	0.0078
	3824.58	0.01965	3824.58	0.02429	3824.58	0.02492	3824.58	0.01804	3824.58	0.0148
	3822.65	0.0219	3822.65	0.02698	3822.65	0.0283	3822.65	0.02048	3822.65	0.02027
	3820.72	0.01927	3820.72	0.02282	3820.72	0.02379	3820.72	0.01405	3820.72	0.00861
	3818.79	0.01843	3818.79	0.02128	3818.79	0.02123	3818.79	0.0109	3818.79	0.00242
	3816.86	0.01956	3816.86	0.02301	3816.86	0.0223	3816.86	0.01183	3816.86	0.00381
	3814.93	0.01758	3814.93	0.02066	3814.93	0.01946	3814.93	0.00781	3814.93	-0.00493
	3813	0.01866	3813	0.02186	3813	0.02085	3813	0.00902	3813	-0.00484
	3811.08	0.02366	3811.08	0.02795	3811.08	0.02775	3811.08	0.01666	3811.08	0.00789
	3809.15	0.02772	3809.15	0.03278	3809.15	0.03308	3809.15	0.02223	3809.15	0.01825
	3807.22	0.02726	3807.22	0.03189	3807.22	0.03176	3807.22	0.01953	3807.22	0.0148
	3805.29	0.02677	3805.29	0.03146	3805.29	0.0306	3805.29	0.01731	3805.29	0.0113
	3803.36	0.02912	3803.36	0.03487	3803.36	0.0338	3803.36	0.02104	3803.36	0.0174
	3801.43	0.0275	3801.43	0.0319	3801.43	0.03068	3801.43	0.01725	3801.43	0.01063
	3799.5	0.02577	3799.5	0.02839	3799.5	0.02706	3799.5	0.01191	3799.5	0.00103
	3797.58	0.02827	3797.58	0.03114	3797.58	0.02995	3797.58	0.01394	3797.58	0.00399
	3795.65	0.02989	3795.65	0.03285	3795.65	0.03121	3795.65	0.01469	3795.65	0.00431
	3793.72	0.03141	3793.72	0.03485	3793.72	0.03217	3793.72	0.01635	3793.72	0.00498
	3791.79	0.03412	3791.79	0.03868	3791.79	0.03542	3791.79	0.02054	3791.79	0.01063
	3789.86	0.03639	3789.86	0.04155	3789.86	0.03827	3789.86	0.02296	3789.86	0.01471
	3787.93	0.038	3787.93	0.0435	3787.93	0.04039	3787.93	0.02369	3787.93	0.0165
	3786	0.03885	3786	0.04439	3786	0.04154	3786	0.02352	3786	0.01655
	3784.07	0.03949	3784.07	0.04467	3784.07	0.04201	3784.07	0.02329	3784.07	0.0157
	3782.15	0.04182	3782.15	0.04718	3782.15	0.04487	3782.15	0.02613	3782.15	0.01911
	3780.22	0.04354	3780.22	0.0489	3780.22	0.04732	3780.22	0.02762	3780.22	0.02023
	3778.29	0.04288	3778.29	0.04695	3778.29	0.0458	3778.29	0.02405	3778.29	0.01341
	3776.36	0.04377	3776.36	0.04701	3776.36	0.04588	3776.36	0.02312	3776.36	0.01103
	3774.43	0.04716	3774.43	0.05105	3774.43	0.04986	3774.43	0.02756	3774.43	0.01718
	3772.5	0.0506	3772.5	0.0556	3772.5	0.05433	3772.5	0.03276	3772.5	0.02494
	3770.57	0.05129	3770.57	0.05663	3770.57	0.05517	3770.57	0.03327	3770.57	0.02556
	3768.65	0.05047	3768.65	0.05542	3768.65	0.05353	3768.65	0.03032	3768.65	0.02018
	3766.72	0.05152	3766.72	0.05612	3766.72	0.05386	3766.72	0.0297	3766.72	0.01861
	3764.79	0.05338	3764.79	0.05777	3764.79	0.05547	3764.79	0.03068	3764.79	0.01973
	3762.86	0.05637	3762.86	0.06165	3762.86	0.05963	3762.86	0.03405	3762.86	0.02453
	3760.93	0.05957	3760.93	0.0661	3760.93	0.06449	3760.93	0.03737	3760.93	0.02924
	3759	0.06002	3759	0.06605	3759	0.06459	3759	0.03515	3759	0.02476
	3757.07	0.06097	3757.07	0.06624	3757.07	0.06494	3757.07	0.03414	3757.07	0.0222
	3755.14	0.06568	3755.14	0.07194	3755.14	0.07152	3755.14	0.04071	3755.14	0.03234
	3753.22	0.0702	3753.22	0.0776	3753.22	0.07867	3753.22	0.04779	3753.22	0.04301
	3751.29	0.0682	3751.29	0.07398	3751.29	0.07566	3751.29	0.04364	3751.29	0.03409
	3749.36	0.06497	3749.36	0.069	3749.36	0.06903	3749.36	0.03611	3749.36	0.01978
	3747.43	0.06949	3747.43	0.0757	3747.43	0.07412	3747.43	0.04125	3747.43	0.02857
	3745.5	0.07338	3745.5	0.08088	3745.5	0.07865	3745.5	0.04501	3745.5	0.03427
	3743.57	0.07161	3743.57	0.07645	3743.57	0.0741	3743.57	0.03847	3743.57	0.02045
	3741.64	0.07541	3741.64	0.07986	3741.64	0.07799	3741.64	0.04139	3741.64	0.02359
	3739.71	0.08498	3739.71	0.09204	3739.71	0.09096	3739.71	0.05434	3739.71	0.04548
	3737.79	0.09222	3737.79	0.10151	3737.79	0.10106	3737.79	0.06451	3737.79	0.06225
	3735.86	0.09186	3735.86	0.10104	3735.86	0.10066	3735.86	0.06313	3735.86	0.05669
	3733.93	0.08777	3733.93	0.0946	3733.93	0.09347	3733.93	0.05294	3733.93	0.03516
	3732	0.0888	3732	0.09372	3732	0.09182	3732	0.04802	3732	0.02489
	3730.07	0.0951	3730.07	0.1	3730.07	0.09814	3730.07	0.05271	3730.07	0.0322
	3728.14	0.1024	3728.14	0.10832	3728.14	0.10674	3728.14	0.06111	3728.14	0.04503
	3726.21	0.10734	3726.21	0.11373	3726.21	0.11172	3726.21	0.06594	3726.21	0.05041
	3724.29	0.11046	3724.29	0.11668	3724.29	0.11379	3724.29	0.06682	3724.29	0.04794
	3722.36	0.11434	3722.36	0.12024	3722.36	0.11679	3722.36	0.06839	3722.36	0.04611
	3720.43	0.11894	3720.43	0.12441	3720.43	0.12078	3720.43	0.07117	3720.43	0.04705
	3718.5	0.12476	3718.5	0.13038	3718.5	0.12674	3718.5	0.07586	3718.5	0.05212
	3716.57	0.13263	3716.57	0.1391	3716.57	0.13583	3716.57	0.08367	3716.57	0.06257
	3714.64	0.14164	3714.64	0.14932	3714.64	0.14691	3714.64	0.09373	3714.64	0.07651
	3712.71	0.14817	3712.71	0.15575	3712.71	0.15379	3712.71	0.09958	3712.71	0.0819
	3710.78	0.15037	3710.78	0.15518	3710.78	0.15204	3710.78	0.0957	3710.78	0.06871
	3708.86	0.15494	3708.86	0.15808	3708.86	0.15308	3708.86	0.09404	3708.86	0.06023
	3706.93	0.16408	3706.93	0.16808	3706.93	0.16217	3706.93	0.10149	3706.93	0.06862
	3705	0.17459	3705	0.18039	3705	0.17469	3705	0.11304	3705	0.08311
	3703.07	0.18327	3703.07	0.18995	3703.07	0.18468	3703.07	0.12177	3703.07	0.09145
	3701.14	0.19005	3701.14	0.19585	3701.14	0.19037	3701.14	0.12554	3701.14	0.09078
	3699.21	0.19937	3699.21	0.20429	3699.21	0.19872	3699.21	0.1315	3699.21	0.09454
	3697.28	0.21164	3697.28	0.21625	3697.28	0.21132	3697.28	0.14198	3697.28	0.10598
	3695.36	0.22451	3695.36	0.22934	3695.36	0.22493	3695.36	0.15392	3695.36	0.1184
	3693.43	0.23746	3693.43	0.24365	3693.43	0.23895	3693.43	0.16648	3693.43	0.13101
	3691.5	0.25042	3691.5	0.25799	3691.5	0.25215	3691.5	0.17873	3691.5	0.14289
	3689.57	0.26124	3689.57	0.26653	3689.57	0.2593	3689.57	0.18553	3689.57	0.1428
	3687.64	0.27132	3687.64	0.27234	3687.64	0.26416	3687.64	0.18893	3687.64	0.13549
	3685.71	0.28489	3685.71	0.28533	3685.71	0.27667	3685.71	0.1982	3685.71	0.14195
	3683.78	0.30122	3683.78	0.30323	3683.78	0.29461	3683.78	0.21258	3683.78	0.15855
	3681.85	0.31837	3681.85	0.32105	3681.85	0.31313	3681.85	0.22868	3681.85	0.17568
	3679.93	0.33534	3679.93	0.33793	3679.93	0.33112	3679.93	0.24566	3679.93	0.1925
	3678	0.35158	3678	0.35438	3678	0.3483	3678	0.26212	3678	0.20949
	3676.07	0.36599	3676.07	0.36597	3676.07	0.35844	3676.07	0.27173	3676.07	0.21308
	3674.14	0.3815	3674.14	0.37713	3674.14	0.36687	3674.14	0.27996	3674.14	0.21053
	3672.21	0.40027	3672.21	0.39624	3672.21	0.38548	3672.21	0.29764	3672.21	0.2256
	3670.28	0.41919	3670.28	0.4135	3670.28	0.40313	3670.28	0.31455	3670.28	0.23847
	3668.35	0.4384	3668.35	0.42802	3668.35	0.41727	3668.35	0.32804	3668.35	0.24313
	3666.42	0.45948	3666.42	0.44878	3666.42	0.43803	3666.42	0.34664	3666.42	0.25914
	3664.5	0.48153	3664.5	0.47268	3664.5	0.46216	3664.5	0.36869	3664.5	0.28179
	3662.57	0.50404	3662.57	0.49613	3662.57	0.48521	3662.57	0.39106	3662.57	0.30287
	3660.64	0.52681	3660.64	0.51959	3660.64	0.50826	3660.64	0.41396	3660.64	0.32418
	3658.71	0.54696	3658.71	0.54055	3658.71	0.52911	3658.71	0.43506	3658.71	0.34458
	3656.78	0.56315	3656.78	0.55521	3656.78	0.54298	3656.78	0.45074	3656.78	0.35687
	3654.85	0.58055	3654.85	0.57053	3654.85	0.5578	3654.85	0.46734	3654.85	0.36943
	3652.92	0.60156	3652.92	0.59443	3652.92	0.58287	3652.92	0.49246	3652.92	0.39647
	3651	0.6209	3651	0.6176	3651	0.60734	3651	0.51747	3651	0.42361
	3649.07	0.63318	3649.07	0.62506	3649.07	0.61345	3649.07	0.52685	3649.07	0.42617
	3647.14	0.64798	3647.14	0.63197	3647.14	0.61744	3647.14	0.53349	3647.14	0.42473
	3645.21	0.67013	3645.21	0.65298	3645.21	0.63678	3645.21	0.55374	3645.21	0.44334
	3643.28	0.69238	3643.28	0.67682	3643.28	0.66043	3643.28	0.57861	3643.28	0.46828
	3641.35	0.71151	3641.35	0.69689	3641.35	0.68098	3641.35	0.60114	3641.35	0.49017
	3639.42	0.72833	3639.42	0.71471	3639.42	0.69929	3639.42	0.62104	3639.42	0.50972
	3637.49	0.74521	3637.49	0.73271	3637.49	0.71819	3637.49	0.64028	3637.49	0.52932
	3635.57	0.76193	3635.57	0.7498	3635.57	0.7362	3635.57	0.65863	3635.57	0.54757
	3633.64	0.77718	3633.64	0.76641	3633.64	0.75312	3633.64	0.67692	3633.64	0.56623
	3631.71	0.78993	3631.71	0.78331	3631.71	0.77039	3631.71	0.69611	3631.71	0.58785
	3629.78	0.79898	3629.78	0.79216	3629.78	0.7798	3629.78	0.70859	3629.78	0.60063
	3627.85	0.81126	3627.85	0.7945	3627.85	0.78157	3627.85	0.7141	3627.85	0.59969
	3625.92	0.83218	3625.92	0.81173	3625.92	0.79806	3625.92	0.73168	3625.92	0.61355
	3623.99	0.85475	3623.99	0.83838	3623.99	0.82409	3623.99	0.75798	3623.99	0.64176
	3622.07	0.87302	3622.07	0.8609	3622.07	0.8458	3622.07	0.78181	3622.07	0.66858
	3620.14	0.8839	3620.14	0.87214	3620.14	0.85721	3620.14	0.79648	3620.14	0.68343
	3618.21	0.89341	3618.21	0.87739	3618.21	0.86405	3618.21	0.80477	3618.21	0.68831
	3616.28	0.90835	3616.28	0.88945	3616.28	0.87859	3616.28	0.81895	3616.28	0.70155
	3614.35	0.92364	3614.35	0.90447	3614.35	0.89591	3614.35	0.83593	3614.35	0.72074
	3612.42	0.93516	3612.42	0.91772	3612.42	0.9092	3612.42	0.84983	3612.42	0.73554
	3610.49	0.94492	3610.49	0.93201	3610.49	0.92152	3610.49	0.86366	3610.49	0.74931
	3608.56	0.95709	3608.56	0.94537	3608.56	0.93306	3608.56	0.87633	3608.56	0.76124
	3606.64	0.97516	3606.64	0.95933	3606.64	0.94598	3606.64	0.88973	3606.64	0.77245
	3604.71	0.99413	3604.71	0.97677	3604.71	0.96403	3604.71	0.90825	3604.71	0.7899
	3602.78	1.00891	3602.78	0.99331	3602.78	0.98247	3602.78	0.92786	3602.78	0.80923
	3600.85	1.02253	3600.85	1.00715	3600.85	0.99638	3600.85	0.94329	3600.85	0.82336
	3598.92	1.03647	3598.92	1.02083	3598.92	1.00734	3598.92	0.95511	3598.92	0.8343
	3596.99	1.04729	3596.99	1.03388	3596.99	1.01829	3596.99	0.96593	3596.99	0.84565
	3595.06	1.05794	3595.06	1.04538	3595.06	1.02925	3595.06	0.97627	3595.06	0.85583
	3593.14	1.07287	3593.14	1.0586	3593.14	1.0426	3593.14	0.98948	3593.14	0.86754
	3591.21	1.08612	3591.21	1.07486	3591.21	1.0595	3591.21	1.00799	3591.21	0.88485
	3589.28	1.09578	3589.28	1.09003	3589.28	1.07484	3589.28	1.02614	3589.28	0.90194
	3587.35	1.11256	3587.35	1.101	3587.35	1.08494	3587.35	1.03727	3587.35	0.90983
	3585.42	1.1378	3585.42	1.11255	3585.42	1.09702	3585.42	1.04755	3585.42	0.91588
	3583.49	1.1566	3583.49	1.12636	3583.49	1.11318	3583.49	1.06217	3583.49	0.92876
	3581.56	1.16515	3581.56	1.13828	3581.56	1.1263	3581.56	1.07565	3581.56	0.94239
	3579.63	1.16977	3579.63	1.14792	3579.63	1.13537	3579.63	1.08639	3579.63	0.9528
	3577.71	1.17616	3577.71	1.15844	3577.71	1.14544	3577.71	1.09709	3577.71	0.96262
	3575.78	1.18626	3575.78	1.17124	3575.78	1.15836	3575.78	1.10858	3575.78	0.97414
	3573.85	1.20008	3573.85	1.18493	3573.85	1.17336	3573.85	1.12092	3573.85	0.98706
	3571.92	1.21573	3571.92	1.20055	3571.92	1.19182	3571.92	1.1373	3571.92	1.00366
	3569.99	1.22488	3569.99	1.21445	3569.99	1.20926	3569.99	1.1559	3569.99	1.02276
	3568.06	1.22274	3568.06	1.21816	3568.06	1.21464	3568.06	1.16646	3568.06	1.03339
	3566.13	1.22676	3566.13	1.22171	3566.13	1.21442	3566.13	1.16998	3566.13	1.0342
	3564.2	1.24889	3564.2	1.23982	3564.2	1.2281	3564.2	1.18225	3564.2	1.04294
	3562.28	1.27458	3562.28	1.26107	3562.28	1.24901	3562.28	1.20055	3562.28	1.05945
	3560.35	1.29044	3560.35	1.27456	3560.35	1.26378	3560.35	1.21431	3560.35	1.07178
	3558.42	1.29836	3558.42	1.28373	3558.42	1.27344	3558.42	1.22493	3558.42	1.08008
	3556.49	1.30819	3556.49	1.29491	3556.49	1.28413	3556.49	1.23791	3556.49	1.09134
	3554.56	1.32127	3554.56	1.30908	3554.56	1.29635	3554.56	1.25219	3554.56	1.10533
	3552.63	1.33512	3552.63	1.32371	3552.63	1.30861	3552.63	1.26438	3552.63	1.11766
	3550.7	1.35073	3550.7	1.33623	3550.7	1.32204	3550.7	1.27593	3550.7	1.12964
	3548.78	1.37358	3548.78	1.35083	3548.78	1.33974	3548.78	1.29141	3548.78	1.14552
	3546.85	1.40416	3546.85	1.3706	3546.85	1.35888	3546.85	1.30838	3546.85	1.16189
	3544.92	1.4287	3544.92	1.38878	3544.92	1.37323	3544.92	1.32049	3544.92	1.17166
	3542.99	1.43323	3542.99	1.39834	3542.99	1.38217	3542.99	1.3285	3542.99	1.17682
	3541.06	1.42558	3541.06	1.40401	3541.06	1.38906	3541.06	1.33687	3541.06	1.18409
	3539.13	1.42805	3539.13	1.41478	3539.13	1.39892	3539.13	1.34808	3539.13	1.1953
	3537.2	1.44397	3537.2	1.4288	3537.2	1.41158	3537.2	1.36062	3537.2	1.20656
	3535.27	1.45299	3535.27	1.43776	3535.27	1.42054	3535.27	1.37084	3535.27	1.21481
	3533.35	1.4516	3533.35	1.44335	3533.35	1.42687	3533.35	1.38009	3533.35	1.22297
	3531.42	1.45334	3531.42	1.45126	3531.42	1.43632	3531.42	1.39102	3531.42	1.23356
	3529.49	1.46009	3529.49	1.45986	3529.49	1.44688	3529.49	1.40178	3529.49	1.2445
	3527.56	1.47556	3527.56	1.47032	3527.56	1.45813	3527.56	1.41302	3527.56	1.25598
	3525.63	1.50733	3525.63	1.4874	3525.63	1.47459	3525.63	1.42791	3525.63	1.27006
	3523.7	1.53279	3523.7	1.50254	3523.7	1.48904	3523.7	1.44078	3523.7	1.28244
	3521.77	1.52958	3521.77	1.50764	3521.77	1.49383	3521.77	1.44741	3521.77	1.28962
	3519.85	1.52159	3519.85	1.51201	3519.85	1.4986	3519.85	1.4541	3519.85	1.29666
	3517.92	1.52801	3517.92	1.5249	3517.92	1.51236	3517.92	1.46536	3517.92	1.30707
	3515.99	1.54614	3515.99	1.54426	3515.99	1.5318	3515.99	1.47964	3515.99	1.32016
	3514.06	1.56687	3514.06	1.56087	3514.06	1.54882	3514.06	1.49366	3514.06	1.33371
	3512.13	1.57505	3512.13	1.56737	3512.13	1.55754	3512.13	1.50397	3512.13	1.34366
	3510.2	1.57034	3510.2	1.56958	3510.2	1.56135	3510.2	1.51082	3510.2	1.34963
	3508.27	1.57061	3508.27	1.58017	3508.27	1.56902	3508.27	1.51897	3508.27	1.35721
	3506.34	1.58785	3506.34	1.60162	3506.34	1.5845	3506.34	1.53249	3506.34	1.37205
	3504.42	1.61935	3504.42	1.62411	3504.42	1.60447	3504.42	1.5496	3504.42	1.39125
	3502.49	1.64649	3502.49	1.6353	3502.49	1.61868	3502.49	1.56272	3502.49	1.4056
	3500.56	1.65885	3500.56	1.63949	3500.56	1.62676	3500.56	1.57137	3500.56	1.41466
	3498.63	1.66718	3498.63	1.64843	3498.63	1.63707	3498.63	1.58132	3498.63	1.4248
	3496.7	1.67202	3496.7	1.65929	3496.7	1.64701	3496.7	1.5911	3496.7	1.43597
	3494.77	1.66724	3494.77	1.66604	3494.77	1.6542	3494.77	1.59899	3494.77	1.44615
	3492.84	1.66137	3492.84	1.66808	3492.84	1.66145	3492.84	1.60745	3492.84	1.45556
	3490.91	1.66624	3490.91	1.67027	3490.91	1.66925	3490.91	1.61754	3490.91	1.46597
	3488.99	1.68328	3488.99	1.67986	3488.99	1.67799	3488.99	1.6292	3488.99	1.47907
	3487.06	1.69409	3487.06	1.69394	3487.06	1.6866	3487.06	1.64111	3487.06	1.49239
	3485.13	1.68125	3485.13	1.70488	3485.13	1.69367	3485.13	1.65103	3485.13	1.50288
	3483.2	1.67775	3483.2	1.71762	3483.2	1.7042	3483.2	1.66078	3483.2	1.51369
	3481.27	1.70735	3481.27	1.73543	3481.27	1.72041	3481.27	1.6725	3481.27	1.52741
	3479.34	1.72766	3479.34	1.74452	3479.34	1.7328	3479.34	1.6825	3479.34	1.53975
	3477.41	1.71603	3477.41	1.74269	3477.41	1.73788	3477.41	1.68888	3477.41	1.5484
	3475.49	1.70561	3475.49	1.74569	3475.49	1.74174	3475.49	1.69447	3475.49	1.55693
	3473.56	1.71911	3473.56	1.75982	3473.56	1.74894	3473.56	1.70276	3473.56	1.56796
	3471.63	1.75927	3471.63	1.78307	3471.63	1.76575	3471.63	1.71714	3471.63	1.5833
	3469.7	1.80584	3469.7	1.81041	3469.7	1.79107	3469.7	1.73574	3469.7	1.60074
	3467.77	1.81603	3467.77	1.82666	3467.77	1.80781	3467.77	1.74971	3467.77	1.61276
	3465.84	1.78458	3465.84	1.82173	3465.84	1.80647	3465.84	1.7544	3465.84	1.61797
	3463.91	1.76154	3463.91	1.8094	3463.91	1.8019	3463.91	1.75623	3463.91	1.6233
	3461.98	1.77331	3461.98	1.80923	3461.98	1.80708	3461.98	1.76246	3461.98	1.63169
	3460.06	1.79271	3460.06	1.81775	3460.06	1.81325	3460.06	1.77109	3460.06	1.63954
	3458.13	1.78805	3458.13	1.81997	3458.13	1.81364	3458.13	1.77595	3458.13	1.64452
	3456.2	1.77697	3456.2	1.81965	3456.2	1.8168	3456.2	1.77854	3456.2	1.64959
	3454.27	1.77731	3454.27	1.82518	3454.27	1.82276	3454.27	1.78382	3454.27	1.65622
	3452.34	1.7754	3452.34	1.83369	3452.34	1.82771	3452.34	1.79112	3452.34	1.66336
	3450.41	1.76977	3450.41	1.84162	3450.41	1.83796	3450.41	1.7991	3450.41	1.67291
	3448.48	1.77242	3448.48	1.84659	3448.48	1.85139	3448.48	1.80675	3448.48	1.68363
	3446.56	1.7831	3446.56	1.84974	3446.56	1.85785	3446.56	1.81259	3446.56	1.69062
	3444.63	1.79067	3444.63	1.8545	3444.63	1.8568	3444.63	1.81832	3444.63	1.69547
	3442.7	1.79512	3442.7	1.86198	3442.7	1.85776	3442.7	1.82518	3442.7	1.70184
	3440.77	1.81435	3440.77	1.87695	3440.77	1.87133	3440.77	1.83338	3440.77	1.71148
	3438.84	1.8591	3438.84	1.90381	3438.84	1.89747	3438.84	1.84499	3438.84	1.72592
	3436.91	1.90574	3436.91	1.92939	3436.91	1.92082	3436.91	1.85757	3436.91	1.74027
	3434.98	1.91427	3434.98	1.93597	3434.98	1.92794	3434.98	1.86454	3434.98	1.74709
	3433.05	1.90229	3433.05	1.93163	3433.05	1.92607	3433.05	1.86738	3433.05	1.7492
	3431.13	1.90472	3431.13	1.93113	3431.13	1.92767	3431.13	1.87162	3431.13	1.75216
	3429.2	1.90124	3429.2	1.9319	3429.2	1.93047	3429.2	1.87505	3429.2	1.75489
	3427.27	1.87861	3427.27	1.92649	3427.27	1.92602	3427.27	1.87446	3427.27	1.75579
	3425.34	1.86512	3425.34	1.91803	3425.34	1.91749	3425.34	1.87393	3425.34	1.75741
	3423.41	1.87195	3423.41	1.91602	3423.41	1.91547	3423.41	1.8762	3423.41	1.76216
	3421.48	1.88268	3421.48	1.92106	3421.48	1.92064	3421.48	1.87915	3421.48	1.76799
	3419.55	1.88272	3419.55	1.92584	3419.55	1.92597	3419.55	1.88278	3419.55	1.77176
	3417.62	1.882	3417.62	1.92976	3417.62	1.93103	3417.62	1.88879	3417.62	1.77575
	3415.7	1.89646	3415.7	1.94034	3415.7	1.94039	3415.7	1.89767	3415.7	1.78432
	3413.77	1.91218	3413.77	1.95529	3413.77	1.95023	3413.77	1.90674	3413.77	1.7949
	3411.84	1.9144	3411.84	1.96513	3411.84	1.95542	3411.84	1.91236	3411.84	1.80185
	3409.91	1.91546	3409.91	1.96929	3409.91	1.95789	3409.91	1.91422	3409.91	1.80575
	3407.98	1.91812	3407.98	1.96887	3407.98	1.9572	3407.98	1.91352	3407.98	1.80804
	3406.05	1.92237	3406.05	1.96846	3406.05	1.95642	3406.05	1.91411	3406.05	1.81078
	3404.12	1.94617	3404.12	1.97938	3404.12	1.96445	3404.12	1.92152	3404.12	1.81943
	3402.2	1.98718	3402.2	1.99861	3402.2	1.98005	3402.2	1.93299	3402.2	1.8328
	3400.27	2	3400.27	2.00349	3400.27	1.98752	3400.27	1.93782	3400.27	1.84083
	3398.34	1.96868	3398.34	1.98838	3398.34	1.97948	3398.34	1.93431	3398.34	1.84105
	3396.41	1.94423	3396.41	1.97733	3396.41	1.97235	3396.41	1.93299	3396.41	1.84311
	3394.48	1.9566	3394.48	1.98453	3394.48	1.98079	3394.48	1.9401	3394.48	1.8528
	3392.55	1.97361	3392.55	1.99604	3392.55	1.9929	3392.55	1.94895	3392.55	1.86352
	3390.62	1.95233	3390.62	1.99154	3390.62	1.98674	3390.62	1.94979	3390.62	1.86684
	3388.69	1.9146	3388.69	1.97604	3388.69	1.96801	3388.69	1.94513	3388.69	1.8654
	3386.77	1.89717	3386.77	1.96576	3386.77	1.95783	3386.77	1.94313	3386.77	1.86572
	3384.84	1.90085	3384.84	1.96285	3384.84	1.95938	3384.84	1.94386	3384.84	1.86976
	3382.91	1.90991	3382.91	1.96477	3382.91	1.96408	3382.91	1.94574	3382.91	1.8776
	3380.98	1.91389	3380.98	1.96901	3380.98	1.96702	3380.98	1.95035	3380.98	1.88765
	3379.05	1.91257	3379.05	1.97178	3379.05	1.96774	3379.05	1.95651	3379.05	1.8968
	3377.12	1.91037	3377.12	1.97249	3377.12	1.96745	3377.12	1.96106	3377.12	1.9033
	3375.19	1.91225	3375.19	1.97336	3375.19	1.96834	3375.19	1.96308	3375.19	1.90783
	3373.27	1.92672	3373.27	1.97869	3373.27	1.975	3373.27	1.96637	3373.27	1.91474
	3371.34	1.95901	3371.34	1.98984	3371.34	1.98839	3371.34	1.97477	3371.34	1.92645
	3369.41	1.98356	3369.41	2	3369.41	2	3369.41	1.98393	3369.41	1.93775
	3367.48	1.97584	3367.48	1.99964	3367.48	1.99829	3367.48	1.98587	3367.48	1.94268
	3365.55	1.95934	3365.55	1.98847	3365.55	1.98323	3365.55	1.98101	3365.55	1.94237
	3363.62	1.95154	3363.62	1.97825	3363.62	1.96958	3363.62	1.97721	3363.62	1.94376
	3361.69	1.95024	3361.69	1.9743	3361.69	1.96594	3361.69	1.97822	3361.69	1.95075
	3359.76	1.94582	3359.76	1.96751	3359.76	1.96516	3359.76	1.98016	3359.76	1.95833
	3357.84	1.93027	3357.84	1.9581	3357.84	1.96369	3357.84	1.98087	3357.84	1.96264
	3355.91	1.91966	3355.91	1.95706	3355.91	1.96357	3355.91	1.98283	3355.91	1.96663
	3353.98	1.93276	3353.98	1.9674	3353.98	1.96524	3353.98	1.98814	3353.98	1.97412
	3352.05	1.95849	3352.05	1.98238	3352.05	1.969	3352.05	1.99567	3352.05	1.98385
	3350.12	1.95683	3350.12	1.98708	3350.12	1.96885	3350.12	2	3350.12	1.99031
	3348.19	1.92633	3348.19	1.97672	3348.19	1.96188	3348.19	1.99857	3348.19	1.99323
	3346.26	1.90891	3346.26	1.96576	3346.26	1.95751	3346.26	1.99562	3346.26	1.99695
	3344.34	1.91392	3344.34	1.96332	3344.34	1.9597	3344.34	1.99413	3344.34	2
	3342.41	1.92604	3342.41	1.96453	3342.41	1.96208	3342.41	1.99236	3342.41	1.99834
	3340.48	1.93505	3340.48	1.96382	3340.48	1.96094	3340.48	1.98904	3340.48	1.99377
	3338.55	1.93176	3338.55	1.95695	3338.55	1.95377	3338.55	1.983	3338.55	1.9865
	3336.62	1.91477	3336.62	1.94089	3336.62	1.9383	3336.62	1.97145	3336.62	1.97287
	3334.69	1.89903	3334.69	1.92381	3334.69	1.91979	3334.69	1.95642	3334.69	1.95573
	3332.76	1.89481	3332.76	1.91257	3332.76	1.90431	3332.76	1.94274	3332.76	1.94062
	3330.83	1.89776	3330.83	1.90389	3330.83	1.89545	3330.83	1.93172	3330.83	1.92757
	3328.91	1.90178	3328.91	1.89841	3328.91	1.89472	3328.91	1.92386	3328.91	1.91712
	3326.98	1.90231	3326.98	1.8961	3326.98	1.89591	3326.98	1.91874	3326.98	1.90837
	3325.05	1.89869	3325.05	1.88975	3325.05	1.89063	3325.05	1.91214	3325.05	1.89725
	3323.12	1.89094	3323.12	1.87795	3323.12	1.87932	3323.12	1.90104	3323.12	1.88281
	3321.19	1.8752	3321.19	1.86653	3321.19	1.86866	3321.19	1.88887	3321.19	1.86886
	3319.26	1.86083	3319.26	1.85788	3319.26	1.86058	3319.26	1.87907	3319.26	1.85765
	3317.33	1.85701	3317.33	1.85083	3317.33	1.85251	3317.33	1.87117	3317.33	1.84832
	3315.4	1.84653	3315.4	1.84473	3315.4	1.84389	3315.4	1.86435	3315.4	1.8398
	3313.48	1.8261	3313.48	1.842	3313.48	1.83645	3313.48	1.85786	3313.48	1.83208
	3311.55	1.82599	3311.55	1.84602	3311.55	1.83159	3311.55	1.8524	3311.55	1.82648
	3309.62	1.85385	3309.62	1.85228	3309.62	1.82937	3309.62	1.849	3309.62	1.82244
	3307.69	1.8775	3307.69	1.85224	3307.69	1.82865	3307.69	1.84628	3307.69	1.81737
	3305.76	1.86908	3305.76	1.84189	3305.76	1.82435	3305.76	1.84128	3305.76	1.80939
	3303.83	1.83803	3303.83	1.82313	3303.83	1.8135	3303.83	1.83189	3303.83	1.79867
	3301.9	1.8099	3301.9	1.80654	3301.9	1.80094	3301.9	1.82023	3301.9	1.78732
	3299.98	1.79898	3299.98	1.8015	3299.98	1.79199	3299.98	1.81152	3299.98	1.77759
	3298.05	1.80047	3298.05	1.80412	3298.05	1.78893	3298.05	1.80711	3298.05	1.77046
	3296.12	1.8053	3296.12	1.80415	3296.12	1.78895	3296.12	1.8036	3296.12	1.76548
	3294.19	1.81002	3294.19	1.79724	3294.19	1.78506	3294.19	1.79792	3294.19	1.7614
	3292.26	1.80779	3292.26	1.7862	3292.26	1.77507	3292.26	1.78994	3292.26	1.75593
	3290.33	1.795	3290.33	1.77497	3290.33	1.76358	3290.33	1.78104	3290.33	1.74758
	3288.4	1.7788	3288.4	1.76553	3288.4	1.75548	3288.4	1.77325	3288.4	1.73848
	3286.47	1.76658	3286.47	1.75862	3286.47	1.75076	3286.47	1.76738	3286.47	1.73126
	3284.55	1.7591	3284.55	1.75439	3284.55	1.74644	3284.55	1.76258	3284.55	1.72529
	3282.62	1.75467	3282.62	1.75068	3282.62	1.74209	3282.62	1.75788	3282.62	1.71991
	3280.69	1.75205	3280.69	1.74496	3280.69	1.73762	3280.69	1.75291	3280.69	1.71556
	3278.76	1.74877	3278.76	1.73971	3278.76	1.73205	3278.76	1.74794	3278.76	1.71242
	3276.83	1.74584	3276.83	1.73782	3276.83	1.72651	3276.83	1.74392	3276.83	1.70973
	3274.9	1.74624	3274.9	1.73684	3274.9	1.72107	3274.9	1.74069	3274.9	1.70623
	3272.97	1.749	3272.97	1.73347	3272.97	1.71622	3272.97	1.73743	3272.97	1.70229
	3271.05	1.74706	3271.05	1.72659	3271.05	1.71299	3271.05	1.7331	3271.05	1.69784
	3269.12	1.73419	3269.12	1.71748	3269.12	1.70786	3269.12	1.72639	3269.12	1.69197
	3267.19	1.71489	3267.19	1.70918	3267.19	1.69985	3267.19	1.71914	3267.19	1.68591
	3265.26	1.69955	3265.26	1.70232	3265.26	1.69299	3265.26	1.714	3265.26	1.68125
	3263.33	1.69572	3263.33	1.69626	3263.33	1.68705	3263.33	1.71001	3263.33	1.67807
	3261.4	1.69756	3261.4	1.69174	3261.4	1.68008	3261.4	1.70579	3261.4	1.67591
	3259.47	1.6942	3259.47	1.68812	3259.47	1.67349	3259.47	1.702	3259.47	1.67421
	3257.54	1.68749	3257.54	1.68414	3257.54	1.66847	3257.54	1.69891	3257.54	1.67304
	3255.62	1.68213	3255.62	1.6792	3255.62	1.66375	3255.62	1.69548	3255.62	1.67165
	3253.69	1.6784	3253.69	1.6716	3253.69	1.65817	3253.69	1.69107	3253.69	1.66941
	3251.76	1.67197	3251.76	1.66268	3251.76	1.65345	3251.76	1.68697	3251.76	1.6673
	3249.83	1.6609	3249.83	1.65722	3249.83	1.65158	3249.83	1.68486	3249.83	1.66641
	3247.9	1.65158	3247.9	1.65427	3247.9	1.64999	3247.9	1.68368	3247.9	1.66658
	3245.97	1.64501	3245.97	1.64858	3245.97	1.64497	3245.97	1.68048	3245.97	1.66627
	3244.04	1.63917	3244.04	1.64143	3244.04	1.63747	3244.04	1.67519	3244.04	1.66434
	3242.11	1.63543	3242.11	1.63624	3242.11	1.63015	3242.11	1.67061	3242.11	1.66246
	3240.19	1.63084	3240.19	1.63019	3240.19	1.62298	3240.19	1.66727	3240.19	1.66156
	3238.26	1.62333	3238.26	1.62273	3238.26	1.616	3238.26	1.66426	3238.26	1.6608
	3236.33	1.61749	3236.33	1.61892	3236.33	1.61182	3236.33	1.6616	3236.33	1.66066
	3234.4	1.61275	3234.4	1.61741	3234.4	1.60924	3234.4	1.65881	3234.4	1.66125
	3232.47	1.60292	3232.47	1.61114	3232.47	1.6027	3232.47	1.65421	3232.47	1.65954
	3230.54	1.59037	3230.54	1.60057	3230.54	1.59245	3230.54	1.64757	3230.54	1.65479
	3228.61	1.57902	3228.61	1.59083	3228.61	1.58288	3228.61	1.64047	3228.61	1.64981
	3226.69	1.56843	3226.69	1.58256	3226.69	1.57473	3226.69	1.63381	3226.69	1.64537
	3224.76	1.55829	3224.76	1.57431	3224.76	1.56687	3224.76	1.62791	3224.76	1.64053
	3222.83	1.54847	3222.83	1.56528	3222.83	1.55844	3222.83	1.62198	3222.83	1.63501
	3220.9	1.53968	3220.9	1.55562	3220.9	1.54948	3220.9	1.61467	3220.9	1.629
	3218.97	1.53143	3218.97	1.54669	3218.97	1.54061	3218.97	1.6061	3218.97	1.62268
	3217.04	1.5257	3217.04	1.53834	3217.04	1.53138	3217.04	1.59767	3217.04	1.61581
	3215.11	1.52138	3215.11	1.52806	3215.11	1.52176	3215.11	1.58924	3215.11	1.60738
	3213.18	1.51128	3213.18	1.51635	3213.18	1.51221	3213.18	1.57949	3213.18	1.59756
	3211.26	1.49581	3211.26	1.50693	3211.26	1.50202	3211.26	1.56885	3211.26	1.58801
	3209.33	1.47891	3209.33	1.4987	3209.33	1.49083	3209.33	1.55834	3209.33	1.57926
	3207.4	1.4635	3207.4	1.48734	3207.4	1.48002	3207.4	1.54794	3207.4	1.57011
	3205.47	1.4525	3205.47	1.47398	3205.47	1.47063	3205.47	1.53707	3205.47	1.56011
	3203.54	1.44312	3203.54	1.46275	3203.54	1.46083	3203.54	1.52586	3203.54	1.55002
	3201.61	1.4315	3201.61	1.45361	3201.61	1.44838	3201.61	1.51487	3201.61	1.5406
	3199.68	1.41852	3199.68	1.4434	3199.68	1.43516	3199.68	1.50405	3199.68	1.53078
	3197.76	1.4061	3197.76	1.43125	3197.76	1.42349	3197.76	1.4931	3197.76	1.51912
	3195.83	1.39344	3195.83	1.41896	3195.83	1.41259	3195.83	1.48169	3195.83	1.50669
	3193.9	1.38094	3193.9	1.40702	3193.9	1.40226	3193.9	1.46983	3193.9	1.49571
	3191.97	1.36962	3191.97	1.39439	3191.97	1.39175	3191.97	1.45823	3191.97	1.48566
	3190.04	1.3574	3190.04	1.38205	3190.04	1.37971	3190.04	1.44732	3190.04	1.47498
	3188.11	1.3426	3188.11	1.37108	3188.11	1.36765	3188.11	1.43617	3188.11	1.4635
	3186.18	1.32669	3186.18	1.35965	3186.18	1.35644	3186.18	1.42386	3186.18	1.4518
	3184.25	1.31405	3184.25	1.34709	3184.25	1.34454	3184.25	1.41133	3184.25	1.44032
	3182.33	1.30476	3182.33	1.33511	3182.33	1.33207	3182.33	1.39947	3182.33	1.42937
	3180.4	1.29375	3180.4	1.32371	3180.4	1.32025	3180.4	1.38784	3180.4	1.41919
	3178.47	1.28034	3178.47	1.31173	3178.47	1.30794	3178.47	1.37562	3178.47	1.4087
	3176.54	1.26673	3176.54	1.29975	3176.54	1.29476	3176.54	1.36314	3176.54	1.39771
	3174.61	1.25256	3174.61	1.28771	3174.61	1.28239	3174.61	1.35132	3174.61	1.3869
	3172.68	1.2375	3172.68	1.27469	3172.68	1.27122	3172.68	1.33991	3172.68	1.37631
	3170.75	1.22407	3170.75	1.26193	3170.75	1.26047	3170.75	1.32816	3170.75	1.366
	3168.82	1.21333	3168.82	1.25039	3168.82	1.24919	3168.82	1.31583	3168.82	1.35546
	3166.9	1.20177	3166.9	1.23875	3166.9	1.23704	3166.9	1.30335	3166.9	1.34393
	3164.97	1.18803	3164.97	1.22651	3164.97	1.22474	3164.97	1.29113	3164.97	1.33182
	3163.04	1.17452	3163.04	1.21444	3163.04	1.21303	3163.04	1.27913	3163.04	1.32052
	3161.11	1.16157	3161.11	1.20243	3161.11	1.20159	3161.11	1.2677	3161.11	1.31039
	3159.18	1.14788	3159.18	1.18981	3159.18	1.19002	3159.18	1.25654	3159.18	1.30065
	3157.25	1.13508	3157.25	1.17702	3157.25	1.17884	3157.25	1.24533	3157.25	1.29056
	3155.32	1.12464	3155.32	1.16578	3155.32	1.16847	3155.32	1.23435	3155.32	1.27993
	3153.4	1.11393	3153.4	1.15634	3153.4	1.15827	3153.4	1.22325	3153.4	1.26894
	3151.47	1.10095	3151.47	1.14602	3151.47	1.14678	3151.47	1.21103	3151.47	1.25724
	3149.54	1.0871	3149.54	1.13385	3149.54	1.1339	3149.54	1.19807	3149.54	1.24535
	3147.61	1.07391	3147.61	1.12132	3147.61	1.12108	3147.61	1.18537	3147.61	1.23459
	3145.68	1.06113	3145.68	1.10886	3145.68	1.1088	3145.68	1.17315	3145.68	1.22441
	3143.75	1.04856	3143.75	1.09687	3143.75	1.09712	3143.75	1.16152	3143.75	1.21405
	3141.82	1.03747	3141.82	1.08607	3141.82	1.08672	3141.82	1.15062	3141.82	1.20387
	3139.89	1.02714	3139.89	1.07564	3139.89	1.07695	3139.89	1.14036	3139.89	1.19391
	3137.97	1.0152	3137.97	1.06432	3137.97	1.06573	3137.97	1.12968	3137.97	1.18328
	3136.04	1.002	3136.04	1.05221	3136.04	1.05336	3136.04	1.11777	3136.04	1.17243
	3134.11	0.98875	3134.11	1.04034	3134.11	1.04155	3134.11	1.1051	3134.11	1.16184
	3132.18	0.97573	3132.18	1.02913	3132.18	1.03071	3132.18	1.09254	3132.18	1.15126
	3130.25	0.9634	3130.25	1.01782	3130.25	1.02051	3130.25	1.0811	3130.25	1.1409
	3128.32	0.95186	3128.32	1.00616	3128.32	1.01024	3128.32	1.07071	3128.32	1.13103
	3126.39	0.94031	3126.39	0.99552	3126.39	0.99954	3126.39	1.06048	3126.39	1.12166
	3124.47	0.92891	3124.47	0.98581	3124.47	0.98903	3124.47	1.0498	3124.47	1.113
	3122.54	0.91858	3122.54	0.97571	3122.54	0.97924	3122.54	1.03913	3122.54	1.10493
	3120.61	0.90848	3120.61	0.96554	3120.61	0.96992	3120.61	1.02895	3120.61	1.09632
	3118.68	0.89799	3118.68	0.95555	3118.68	0.95999	3118.68	1.0189	3118.68	1.08645
	3116.75	0.88721	3116.75	0.94506	3116.75	0.94891	3116.75	1.00833	3116.75	1.07551
	3114.82	0.87558	3114.82	0.93388	3114.82	0.93753	3114.82	0.99712	3114.82	1.06456
	3112.89	0.86395	3112.89	0.92286	3112.89	0.92705	3112.89	0.98566	3112.89	1.05456
	3110.96	0.85331	3110.96	0.91294	3110.96	0.91766	3110.96	0.97487	3110.96	1.04559
	3109.04	0.84272	3109.04	0.90309	3109.04	0.90816	3109.04	0.96461	3109.04	1.03662
	3107.11	0.83146	3107.11	0.89226	3107.11	0.89778	3107.11	0.95391	3107.11	1.02693
	3105.18	0.82009	3105.18	0.88156	3105.18	0.88713	3105.18	0.9432	3105.18	1.01742
	3103.25	0.80923	3103.25	0.87191	3103.25	0.87663	3103.25	0.93337	3103.25	1.00836
	3101.32	0.79919	3101.32	0.86263	3101.32	0.86643	3101.32	0.92376	3101.32	0.99917
	3099.39	0.78954	3099.39	0.85273	3099.39	0.85694	3099.39	0.91406	3099.39	0.99016
	3097.46	0.77892	3097.46	0.84203	3097.46	0.84769	3097.46	0.90443	3097.46	0.98145
	3095.54	0.76785	3095.54	0.83169	3095.54	0.83805	3095.54	0.89428	3095.54	0.97186
	3093.61	0.75832	3093.61	0.82254	3093.61	0.82883	3093.61	0.88437	3093.61	0.96226
	3091.68	0.75012	3091.68	0.81383	3091.68	0.8208	3091.68	0.87554	3091.68	0.95445
	3089.75	0.7418	3089.75	0.80488	3089.75	0.81292	3089.75	0.86666	3089.75	0.94728
	3087.82	0.73287	3087.82	0.79603	3087.82	0.80434	3087.82	0.85703	3087.82	0.93925
	3085.89	0.7236	3085.89	0.78789	3085.89	0.79568	3085.89	0.84775	3085.89	0.93104
	3083.96	0.71452	3083.96	0.77998	3083.96	0.78728	3083.96	0.83938	3083.96	0.92315
	3082.03	0.7058	3082.03	0.77136	3082.03	0.77909	3082.03	0.83123	3082.03	0.91503
	3080.11	0.6967	3080.11	0.76204	3080.11	0.77059	3080.11	0.82269	3080.11	0.90664
	3078.18	0.68673	3078.18	0.75256	3078.18	0.76119	3078.18	0.8135	3078.18	0.89803
	3076.25	0.67659	3076.25	0.74313	3076.25	0.75125	3076.25	0.80387	3076.25	0.88938
	3074.32	0.66729	3074.32	0.73395	3074.32	0.74195	3074.32	0.79426	3074.32	0.88108
	3072.39	0.65921	3072.39	0.72562	3072.39	0.73377	3072.39	0.78515	3072.39	0.87346
	3070.46	0.65153	3070.46	0.71818	3070.46	0.72665	3070.46	0.77692	3070.46	0.86614
	3068.53	0.64301	3068.53	0.71064	3068.53	0.71958	3068.53	0.76908	3068.53	0.85865
	3066.6	0.63359	3066.6	0.70211	3066.6	0.7112	3066.6	0.76048	3066.6	0.85036
	3064.68	0.62416	3064.68	0.69302	3064.68	0.70183	3064.68	0.75116	3064.68	0.84125
	3062.75	0.61561	3062.75	0.68451	3062.75	0.69298	3062.75	0.74225	3062.75	0.83251
	3060.82	0.6081	3060.82	0.67685	3060.82	0.68518	3060.82	0.73416	3060.82	0.82461
	3058.89	0.60093	3058.89	0.66945	3058.89	0.6778	3058.89	0.72635	3058.89	0.8169
	3056.96	0.59322	3056.96	0.66159	3056.96	0.67002	3056.96	0.71814	3056.96	0.80901
	3055.03	0.58493	3055.03	0.65347	3055.03	0.66207	3055.03	0.70966	3055.03	0.8012
	3053.1	0.57672	3053.1	0.64571	3053.1	0.6545	3053.1	0.70165	3053.1	0.79376
	3051.18	0.56869	3051.18	0.63811	3051.18	0.64685	3051.18	0.69395	3051.18	0.78613
	3049.25	0.5609	3049.25	0.63026	3049.25	0.63872	3049.25	0.68583	3049.25	0.77779
	3047.32	0.5537	3047.32	0.62243	3047.32	0.63091	3047.32	0.67762	3047.32	0.76945
	3045.39	0.54684	3045.39	0.61479	3045.39	0.62398	3045.39	0.66998	3045.39	0.76178
	3043.46	0.53986	3043.46	0.60715	3043.46	0.61749	3043.46	0.66248	3043.46	0.75433
	3041.53	0.53249	3041.53	0.59956	3041.53	0.6108	3041.53	0.6545	3041.53	0.74648
	3039.6	0.52475	3039.6	0.59218	3039.6	0.6034	3039.6	0.64638	3039.6	0.73828
	3037.67	0.51724	3037.67	0.58499	3037.67	0.59549	3037.67	0.63868	3037.67	0.73025
	3035.75	0.51032	3035.75	0.57772	3035.75	0.58792	3035.75	0.63135	3035.75	0.72271
	3033.82	0.50346	3033.82	0.56997	3033.82	0.58068	3033.82	0.62382	3033.82	0.71504
	3031.89	0.49603	3031.89	0.56191	3031.89	0.57294	3031.89	0.61567	3031.89	0.70666
	3029.96	0.48841	3029.96	0.55426	3029.96	0.56495	3029.96	0.60738	3029.96	0.69791
	3028.03	0.48129	3028.03	0.5473	3028.03	0.55767	3028.03	0.59968	3028.03	0.68988
	3026.1	0.47461	3026.1	0.54066	3026.1	0.55091	3026.1	0.59226	3026.1	0.68221
	3024.17	0.46813	3024.17	0.53408	3024.17	0.54407	3024.17	0.58482	3024.17	0.67396
	3022.25	0.46172	3022.25	0.52762	3022.25	0.53737	3022.25	0.57782	3022.25	0.66575
	3020.32	0.4554	3020.32	0.52134	3020.32	0.53113	3020.32	0.5713	3020.32	0.65867
	3018.39	0.44913	3018.39	0.51511	3018.39	0.525	3018.39	0.56479	3018.39	0.65225
	3016.46	0.44284	3016.46	0.50865	3016.46	0.51871	3016.46	0.55827	3016.46	0.64571
	3014.53	0.43662	3014.53	0.50206	3014.53	0.51228	3014.53	0.55197	3014.53	0.63934
	3012.6	0.43042	3012.6	0.49543	3012.6	0.50563	3012.6	0.54565	3012.6	0.63288
	3010.67	0.42405	3010.67	0.48875	3010.67	0.4989	3010.67	0.53905	3010.67	0.62602
	3008.74	0.41784	3008.74	0.4823	3008.74	0.49253	3008.74	0.53253	3008.74	0.6192
	3006.82	0.41199	3006.82	0.47619	3006.82	0.48648	3006.82	0.52638	3006.82	0.61252
	3004.89	0.40622	3004.89	0.47014	3004.89	0.48049	3004.89	0.52028	3004.89	0.60579
	3002.96	0.40042	3002.96	0.46405	3002.96	0.4746	3002.96	0.51429	3002.96	0.59911
	3001.03	0.39483	3001.03	0.45798	3001.03	0.46887	3001.03	0.50901	3001.03	0.59274
	2999.1	0.3893	2999.1	0.45188	2999.1	0.46315	2999.1	0.50426	2999.1	0.58668
	2997.17	0.3838	2997.17	0.446	2997.17	0.45744	2997.17	0.49929	2997.17	0.58085
	2995.24	0.37854	2995.24	0.44069	2995.24	0.45183	2995.24	0.49406	2995.24	0.57507
	2993.31	0.37344	2993.31	0.43562	2993.31	0.44603	2993.31	0.48895	2993.31	0.56919
	2991.39	0.36827	2991.39	0.43027	2991.39	0.44015	2991.39	0.48395	2991.39	0.56332
	2989.46	0.36293	2989.46	0.42466	2989.46	0.43474	2989.46	0.47886	2989.46	0.55767
	2987.53	0.35757	2987.53	0.41914	2987.53	0.42969	2987.53	0.47392	2987.53	0.55224
	2985.6	0.35239	2985.6	0.41378	2985.6	0.42459	2985.6	0.4692	2985.6	0.54681
	2983.67	0.3475	2983.67	0.40858	2983.67	0.41951	2983.67	0.46465	2983.67	0.54148
	2981.74	0.34278	2981.74	0.40363	2981.74	0.41454	2981.74	0.45995	2981.74	0.5365
	2979.81	0.33798	2979.81	0.39873	2979.81	0.40952	2979.81	0.45504	2979.81	0.5317
	2977.89	0.3332	2977.89	0.39376	2977.89	0.40447	2977.89	0.45012	2977.89	0.52681
	2975.96	0.32857	2975.96	0.38884	2975.96	0.39952	2975.96	0.44529	2975.96	0.52183
	2974.03	0.32384	2974.03	0.38391	2974.03	0.39464	2974.03	0.44062	2974.03	0.51663
	2972.1	0.31899	2972.1	0.37883	2972.1	0.38977	2972.1	0.43604	2972.1	0.51178
	2970.17	0.31425	2970.17	0.37387	2970.17	0.3851	2970.17	0.43146	2970.17	0.50734
	2968.24	0.30975	2968.24	0.36918	2968.24	0.38064	2968.24	0.4268	2968.24	0.50277
	2966.31	0.3054	2966.31	0.36465	2966.31	0.37611	2966.31	0.42211	2966.31	0.49806
	2964.38	0.30098	2964.38	0.36016	2964.38	0.37142	2964.38	0.41744	2964.38	0.49344
	2962.46	0.29655	2962.46	0.35555	2962.46	0.3667	2962.46	0.41281	2962.46	0.48837
	2960.53	0.29213	2960.53	0.35068	2960.53	0.36188	2960.53	0.40803	2960.53	0.48295
	2958.6	0.28767	2958.6	0.34558	2958.6	0.35701	2958.6	0.403	2958.6	0.47761
	2956.67	0.28325	2956.67	0.34059	2956.67	0.35228	2956.67	0.39775	2956.67	0.47232
	2954.74	0.27892	2954.74	0.33608	2954.74	0.34756	2954.74	0.39249	2954.74	0.46671
	2952.81	0.27462	2952.81	0.33172	2952.81	0.34291	2952.81	0.38763	2952.81	0.46128
	2950.88	0.2704	2950.88	0.32713	2950.88	0.3384	2950.88	0.38316	2950.88	0.45639
	2948.96	0.26637	2948.96	0.32274	2948.96	0.33403	2948.96	0.37887	2948.96	0.45195
	2947.03	0.2625	2947.03	0.31879	2947.03	0.32981	2947.03	0.37468	2947.03	0.44796
	2945.1	0.2587	2945.1	0.31484	2945.1	0.32574	2945.1	0.3706	2945.1	0.44406
	2943.17	0.25486	2943.17	0.31055	2943.17	0.32165	2943.17	0.36656	2943.17	0.43993
	2941.24	0.25091	2941.24	0.30619	2941.24	0.31752	2941.24	0.36274	2941.24	0.43567
	2939.31	0.247	2939.31	0.30209	2939.31	0.3135	2939.31	0.35914	2939.31	0.43164
	2937.38	0.2433	2937.38	0.29833	2937.38	0.30967	2937.38	0.3556	2937.38	0.42791
	2935.45	0.23993	2935.45	0.29474	2935.45	0.30603	2935.45	0.35209	2935.45	0.42455
	2933.53	0.23674	2933.53	0.29128	2933.53	0.30259	2933.53	0.34883	2933.53	0.42159
	2931.6	0.2335	2931.6	0.28806	2931.6	0.29936	2931.6	0.34579	2931.6	0.41885
	2929.67	0.23017	2929.67	0.28487	2929.67	0.29616	2929.67	0.34273	2929.67	0.41594
	2927.74	0.22683	2927.74	0.2813	2927.74	0.29274	2927.74	0.33964	2927.74	0.41267
	2925.81	0.22359	2925.81	0.27742	2925.81	0.28917	2925.81	0.33655	2925.81	0.40957
	2923.88	0.22034	2923.88	0.27372	2923.88	0.2857	2923.88	0.33338	2923.88	0.40697
	2921.95	0.21704	2921.95	0.27045	2921.95	0.28229	2921.95	0.33017	2921.95	0.40423
	2920.02	0.21387	2920.02	0.26749	2920.02	0.27886	2920.02	0.32708	2920.02	0.40114
	2918.1	0.21074	2918.1	0.26437	2918.1	0.27541	2918.1	0.32396	2918.1	0.39782
	2916.17	0.20759	2916.17	0.26104	2916.17	0.27205	2916.17	0.32062	2916.17	0.3945
	2914.24	0.20452	2914.24	0.25771	2914.24	0.26879	2914.24	0.31705	2914.24	0.39114
	2912.31	0.20155	2912.31	0.25436	2912.31	0.26545	2912.31	0.31345	2912.31	0.3875
	2910.38	0.19854	2910.38	0.2508	2910.38	0.2621	2910.38	0.31	2910.38	0.38374
	2908.45	0.19549	2908.45	0.24717	2908.45	0.25882	2908.45	0.30691	2908.45	0.38015
	2906.52	0.19252	2906.52	0.24377	2906.52	0.25553	2906.52	0.30415	2906.52	0.37688
	2904.6	0.18958	2904.6	0.24079	2904.6	0.25235	2904.6	0.30151	2904.6	0.37396
	2902.67	0.18669	2902.67	0.23807	2902.67	0.24943	2902.67	0.2989	2902.67	0.37131
	2900.74	0.18389	2900.74	0.23534	2900.74	0.24665	2900.74	0.29637	2900.74	0.3688
	2898.81	0.1812	2898.81	0.23259	2898.81	0.24392	2898.81	0.29387	2898.81	0.36687
	2896.88	0.1786	2896.88	0.22979	2896.88	0.24117	2896.88	0.29134	2896.88	0.36512
	2894.95	0.17603	2894.95	0.22681	2894.95	0.23829	2894.95	0.28884	2894.95	0.36293
	2893.02	0.17353	2893.02	0.22382	2893.02	0.23548	2893.02	0.28642	2893.02	0.36055
	2891.09	0.17109	2891.09	0.22108	2891.09	0.23281	2891.09	0.28418	2891.09	0.3584
	2889.17	0.16866	2889.17	0.21852	2889.17	0.23026	2889.17	0.28201	2889.17	0.35624
	2887.24	0.16619	2887.24	0.21597	2887.24	0.22781	2887.24	0.27993	2887.24	0.35427
	2885.31	0.16379	2885.31	0.21333	2885.31	0.22534	2885.31	0.27786	2885.31	0.35248
	2883.38	0.16149	2883.38	0.21084	2883.38	0.22288	2883.38	0.27569	2883.38	0.35055
	2881.45	0.15921	2881.45	0.20846	2881.45	0.22052	2881.45	0.27344	2881.45	0.34849
	2879.52	0.15699	2879.52	0.20606	2879.52	0.21821	2879.52	0.27136	2879.52	0.34665
	2877.59	0.15484	2877.59	0.20365	2877.59	0.21589	2877.59	0.26951	2877.59	0.34512
	2875.67	0.15276	2875.67	0.20137	2875.67	0.21367	2875.67	0.26785	2875.67	0.34342
	2873.74	0.15067	2873.74	0.19918	2873.74	0.2114	2873.74	0.26603	2873.74	0.34135
	2871.81	0.14843	2871.81	0.19691	2871.81	0.20877	2871.81	0.26397	2871.81	0.33929
	2869.88	0.14617	2869.88	0.19452	2869.88	0.20602	2869.88	0.26192	2869.88	0.33741
	2867.95	0.14399	2867.95	0.1921	2867.95	0.20355	2867.95	0.26001	2867.95	0.33548
	2866.02	0.14191	2866.02	0.18966	2866.02	0.20133	2866.02	0.25821	2866.02	0.33351
	2864.09	0.13989	2864.09	0.18727	2864.09	0.1992	2864.09	0.25656	2864.09	0.3318
	2862.16	0.13788	2862.16	0.18497	2862.16	0.19706	2862.16	0.2549	2862.16	0.33032
	2860.24	0.13582	2860.24	0.18275	2860.24	0.19484	2860.24	0.25313	2860.24	0.3288
	2858.31	0.13368	2858.31	0.18054	2858.31	0.19254	2858.31	0.25113	2858.31	0.327
	2856.38	0.13162	2856.38	0.17826	2856.38	0.19022	2856.38	0.24906	2856.38	0.32507
	2854.45	0.12966	2854.45	0.17599	2854.45	0.18789	2854.45	0.24703	2854.45	0.32314
	2852.52	0.1277	2852.52	0.17383	2852.52	0.18555	2852.52	0.24509	2852.52	0.32153
	2850.59	0.12572	2850.59	0.17178	2850.59	0.18343	2850.59	0.24324	2850.59	0.32005
	2848.66	0.12377	2848.66	0.16971	2848.66	0.18141	2848.66	0.24147	2848.66	0.31835
	2846.74	0.12181	2846.74	0.16741	2846.74	0.17906	2846.74	0.2395	2846.74	0.31606
	2844.81	0.1198	2844.81	0.16495	2844.81	0.17655	2844.81	0.23737	2844.81	0.31323
	2842.88	0.11782	2842.88	0.16265	2842.88	0.17426	2842.88	0.23529	2842.88	0.31032
	2840.95	0.116	2840.95	0.16064	2840.95	0.17216	2840.95	0.23329	2840.95	0.30776
	2839.02	0.11416	2839.02	0.15864	2839.02	0.16999	2839.02	0.2311	2839.02	0.30561
	2837.09	0.11222	2837.09	0.15643	2837.09	0.16775	2837.09	0.22868	2837.09	0.30364
	2835.16	0.11029	2835.16	0.15407	2835.16	0.16547	2835.16	0.22618	2835.16	0.30135
	2833.23	0.10839	2833.23	0.15176	2833.23	0.16317	2833.23	0.22371	2833.23	0.29852
	2831.31	0.10651	2831.31	0.14955	2831.31	0.16093	2831.31	0.22135	2831.31	0.29543
	2829.38	0.10463	2829.38	0.14742	2829.38	0.15876	2829.38	0.21893	2829.38	0.29251
	2827.45	0.10277	2827.45	0.14524	2827.45	0.15658	2827.45	0.21621	2827.45	0.29005
	2825.52	0.10101	2825.52	0.14295	2825.52	0.15437	2825.52	0.21332	2825.52	0.28789
	2823.59	0.09936	2823.59	0.14081	2823.59	0.15222	2823.59	0.21048	2823.59	0.28583
	2821.66	0.09769	2821.66	0.13892	2821.66	0.15023	2821.66	0.20781	2821.66	0.28359
	2819.73	0.09592	2819.73	0.13713	2819.73	0.14825	2819.73	0.20534	2819.73	0.28121
	2817.8	0.09411	2817.8	0.13529	2817.8	0.14614	2817.8	0.20292	2817.8	0.27888
	2815.88	0.09241	2815.88	0.13341	2815.88	0.14401	2815.88	0.20064	2815.88	0.27677
	2813.95	0.09085	2813.95	0.13144	2813.95	0.14205	2813.95	0.19865	2813.95	0.27498
	2812.02	0.0893	2812.02	0.12939	2812.02	0.14033	2812.02	0.19682	2812.02	0.27336
	2810.09	0.08771	2810.09	0.12736	2810.09	0.13858	2810.09	0.19486	2810.09	0.27139
	2808.16	0.08613	2808.16	0.12538	2808.16	0.13659	2808.16	0.19269	2808.16	0.26892
	2806.23	0.08451	2806.23	0.12349	2806.23	0.13447	2806.23	0.19044	2806.23	0.26623
	2804.3	0.08292	2804.3	0.12166	2804.3	0.13242	2804.3	0.18817	2804.3	0.26381
	2802.38	0.08142	2802.38	0.11995	2802.38	0.13056	2802.38	0.18598	2802.38	0.26166
	2800.45	0.07998	2800.45	0.1183	2800.45	0.12889	2800.45	0.18398	2800.45	0.25955
	2798.52	0.07854	2798.52	0.11653	2798.52	0.12725	2798.52	0.18213	2798.52	0.25744
	2796.59	0.07708	2796.59	0.11465	2796.59	0.1255	2796.59	0.18027	2796.59	0.25542
	2794.66	0.07558	2794.66	0.11281	2794.66	0.12354	2794.66	0.17839	2794.66	0.25331
	2792.73	0.07407	2792.73	0.11104	2792.73	0.12155	2792.73	0.17651	2792.73	0.25125
	2790.8	0.07263	2790.8	0.10927	2790.8	0.11975	2790.8	0.17463	2790.8	0.24937
	2788.87	0.07126	2788.87	0.10748	2788.87	0.11796	2788.87	0.1726	2788.87	0.24748
	2786.95	0.06991	2786.95	0.10579	2786.95	0.11604	2786.95	0.17033	2786.95	0.24529
	2785.02	0.06855	2785.02	0.10414	2785.02	0.11415	2785.02	0.16811	2785.02	0.24295
	2783.09	0.06717	2783.09	0.10236	2783.09	0.11245	2783.09	0.16617	2783.09	0.2408
	2781.16	0.06578	2781.16	0.10057	2781.16	0.11086	2781.16	0.16437	2781.16	0.23878
	2779.23	0.06442	2779.23	0.09897	2779.23	0.10929	2779.23	0.16268	2779.23	0.23685
	2777.3	0.06317	2777.3	0.09753	2777.3	0.10778	2777.3	0.16108	2777.3	0.2351
	2775.37	0.06198	2775.37	0.09608	2775.37	0.1063	2775.37	0.15948	2775.37	0.23353
	2773.45	0.0607	2773.45	0.09449	2773.45	0.10471	2773.45	0.15791	2773.45	0.23183
	2771.52	0.05931	2771.52	0.09286	2771.52	0.10303	2771.52	0.15628	2771.52	0.22995
	2769.59	0.05801	2769.59	0.09125	2769.59	0.10137	2769.59	0.15468	2769.59	0.22815
	2767.66	0.05689	2767.66	0.08968	2767.66	0.09985	2767.66	0.15313	2767.66	0.22627
	2765.73	0.05579	2765.73	0.08815	2765.73	0.09839	2765.73	0.15159	2765.73	0.22425
	2763.8	0.05461	2763.8	0.08666	2763.8	0.09685	2763.8	0.15004	2763.8	0.22219
	2761.87	0.05346	2761.87	0.08517	2761.87	0.09524	2761.87	0.14852	2761.87	0.2203
	2759.94	0.05232	2759.94	0.08368	2759.94	0.09365	2759.94	0.14712	2759.94	0.21864
	2758.02	0.05121	2758.02	0.08222	2758.02	0.09208	2758.02	0.14571	2758.02	0.21703
	2756.09	0.05012	2756.09	0.08083	2756.09	0.09057	2756.09	0.14431	2756.09	0.21528
	2754.16	0.04899	2754.16	0.0794	2754.16	0.08915	2754.16	0.14302	2754.16	0.2134
	2752.23	0.04782	2752.23	0.07796	2752.23	0.08774	2752.23	0.14181	2752.23	0.21165
	2750.3	0.04668	2750.3	0.0766	2750.3	0.08635	2750.3	0.14052	2750.3	0.20994
	2748.37	0.04566	2748.37	0.07527	2748.37	0.08489	2748.37	0.13917	2748.37	0.20797
	2746.44	0.04465	2746.44	0.07392	2746.44	0.08331	2746.44	0.13773	2746.44	0.20586
	2744.51	0.04355	2744.51	0.07247	2744.51	0.08181	2744.51	0.13627	2744.51	0.20407
	2742.59	0.04243	2742.59	0.07097	2742.59	0.08044	2742.59	0.1349	2742.59	0.20259
	2740.66	0.0414	2740.66	0.06964	2740.66	0.07912	2740.66	0.13374	2740.66	0.20111
	2738.73	0.04047	2738.73	0.06849	2738.73	0.07782	2738.73	0.13276	2738.73	0.19945
	2736.8	0.03946	2736.8	0.06726	2736.8	0.0765	2736.8	0.13178	2736.8	0.19774
	2734.87	0.03839	2734.87	0.06595	2734.87	0.07506	2734.87	0.13071	2734.87	0.19613
	2732.94	0.03737	2732.94	0.06466	2732.94	0.07362	2732.94	0.12959	2732.94	0.19434
	2731.01	0.03643	2731.01	0.06341	2731.01	0.07234	2731.01	0.12841	2731.01	0.19245
	2729.09	0.03554	2729.09	0.06221	2729.09	0.07127	2729.09	0.12737	2729.09	0.19084
	2727.16	0.03468	2727.16	0.06105	2727.16	0.07011	2727.16	0.12644	2727.16	0.18954
	2725.23	0.03384	2725.23	0.05985	2725.23	0.06875	2725.23	0.12545	2725.23	0.18801
	2723.3	0.03303	2723.3	0.05864	2723.3	0.06734	2723.3	0.12433	2723.3	0.18608
	2721.37	0.03215	2721.37	0.05739	2721.37	0.06597	2721.37	0.12304	2721.37	0.18393
	2719.44	0.03116	2719.44	0.05616	2719.44	0.06456	2719.44	0.12141	2719.44	0.18205
	2717.51	0.03017	2717.51	0.05492	2717.51	0.06322	2717.51	0.11961	2717.51	0.18034
	2715.58	0.02929	2715.58	0.05365	2715.58	0.06201	2715.58	0.11781	2715.58	0.1785
	2713.66	0.02847	2713.66	0.0524	2713.66	0.06087	2713.66	0.11613	2713.66	0.17657
	2711.73	0.02758	2711.73	0.0512	2711.73	0.05963	2711.73	0.11464	2711.73	0.1746
	2709.8	0.02669	2709.8	0.05007	2709.8	0.0583	2709.8	0.11334	2709.8	0.17263
	2707.87	0.02585	2707.87	0.04905	2707.87	0.05701	2707.87	0.11205	2707.87	0.17083
	2705.94	0.02509	2705.94	0.04813	2705.94	0.0558	2705.94	0.11065	2705.94	0.16913
	2704.01	0.02432	2704.01	0.04709	2704.01	0.05476	2704.01	0.10927	2704.01	0.16747
	2702.08	0.02354	2702.08	0.04588	2702.08	0.05383	2702.08	0.10798	2702.08	0.16572
	2700.16	0.02275	2700.16	0.04464	2700.16	0.0528	2700.16	0.10666	2700.16	0.16402
	2698.23	0.02203	2698.23	0.04355	2698.23	0.05161	2698.23	0.10528	2698.23	0.16236
	2696.3	0.02134	2696.3	0.04255	2696.3	0.05037	2696.3	0.10404	2696.3	0.1607
	2694.37	0.02061	2694.37	0.04154	2694.37	0.04921	2694.37	0.10301	2694.37	0.15895
	2692.44	0.01989	2692.44	0.04052	2692.44	0.04818	2692.44	0.10197	2692.44	0.15733
	2690.51	0.01925	2690.51	0.03955	2690.51	0.04719	2690.51	0.1009	2690.51	0.15581
	2688.58	0.01859	2688.58	0.03862	2688.58	0.04628	2688.58	0.09977	2688.58	0.15433
	2686.65	0.01783	2686.65	0.03771	2686.65	0.04542	2686.65	0.09854	2686.65	0.15267
	2684.73	0.01709	2684.73	0.03682	2684.73	0.04448	2684.73	0.09727	2684.73	0.15097
	2682.8	0.01644	2682.8	0.03591	2682.8	0.04342	2682.8	0.09609	2682.8	0.14953
	2680.87	0.01587	2680.87	0.035	2680.87	0.04244	2680.87	0.09505	2680.87	0.14823
	2678.94	0.01533	2678.94	0.03403	2678.94	0.0415	2678.94	0.0939	2678.94	0.14666
	2677.01	0.01476	2677.01	0.03308	2677.01	0.04052	2677.01	0.09261	2677.01	0.14478
	2675.08	0.01415	2675.08	0.03222	2675.08	0.03952	2675.08	0.09137	2675.08	0.14294
	2673.15	0.01345	2673.15	0.03137	2673.15	0.03855	2673.15	0.0903	2673.15	0.14128
	2671.22	0.01273	2671.22	0.03043	2671.22	0.03765	2671.22	0.08932	2671.22	0.13971
	2669.3	0.01207	2669.3	0.02951	2669.3	0.03681	2669.3	0.08831	2669.3	0.13814
	2667.37	0.01148	2667.37	0.02871	2667.37	0.03595	2667.37	0.08733	2667.37	0.13666
	2665.44	0.01091	2665.44	0.02794	2665.44	0.03502	2665.44	0.08634	2665.44	0.13518
	2663.51	0.01037	2663.51	0.02714	2663.51	0.03409	2663.51	0.08536	2663.51	0.13379
	2661.58	0.00987	2661.58	0.02638	2661.58	0.03325	2661.58	0.08435	2661.58	0.13235
	2659.65	0.00943	2659.65	0.02567	2659.65	0.0325	2659.65	0.08336	2659.65	0.13087
	2657.72	0.009	2657.72	0.02497	2657.72	0.03184	2657.72	0.0823	2657.72	0.12957
	2655.8	0.00855	2655.8	0.02428	2655.8	0.0311	2655.8	0.08126	2655.8	0.12827
	2653.87	0.00813	2653.87	0.02354	2653.87	0.0302	2653.87	0.08036	2653.87	0.1267
	2651.94	0.00771	2651.94	0.02276	2651.94	0.02936	2651.94	0.07938	2651.94	0.12531
	2650.01	0.00722	2650.01	0.02208	2650.01	0.02868	2650.01	0.07834	2650.01	0.12432
	2648.08	0.00671	2648.08	0.02149	2648.08	0.02808	2648.08	0.07738	2648.08	0.12329
	2646.15	0.00626	2646.15	0.02093	2646.15	0.02747	2646.15	0.07648	2646.15	0.12199
	2644.22	0.00592	2644.22	0.02031	2644.22	0.02689	2644.22	0.07555	2644.22	0.12056
	2642.29	0.00563	2642.29	0.01968	2642.29	0.02633	2642.29	0.07471	2642.29	0.11912
	2640.37	0.0053	2640.37	0.01909	2640.37	0.0257	2640.37	0.0739	2640.37	0.11764
	2638.44	0.00489	2638.44	0.01856	2638.44	0.02504	2638.44	0.07297	2638.44	0.11643
	2636.51	0.0045	2636.51	0.01801	2636.51	0.02441	2636.51	0.07204	2636.51	0.1154
	2634.58	0.00421	2634.58	0.01741	2634.58	0.02373	2634.58	0.07114	2634.58	0.11428
	2632.65	0.00394	2632.65	0.01687	2632.65	0.02297	2632.65	0.07024	2632.65	0.11302
	2630.72	0.00365	2630.72	0.01641	2630.72	0.02229	2630.72	0.06946	2630.72	0.11186
	2628.79	0.00332	2628.79	0.01602	2628.79	0.02189	2628.79	0.06881	2628.79	0.11082
	2626.87	0.003	2626.87	0.01563	2626.87	0.02163	2626.87	0.06805	2626.87	0.10961
	2624.94	0.00273	2624.94	0.0152	2624.94	0.02119	2624.94	0.06729	2624.94	0.10831
	2623.01	0.00244	2623.01	0.01472	2623.01	0.02063	2623.01	0.0667	2623.01	0.10724
	2621.08	0.00212	2621.08	0.01422	2621.08	0.02004	2621.08	0.06623	2621.08	0.10629
	2619.15	0.00188	2619.15	0.01384	2619.15	0.01952	2619.15	0.06561	2619.15	0.10522
	2617.22	0.00168	2617.22	0.01351	2617.22	0.01909	2617.22	0.06493	2617.22	0.1041
	2615.29	0.00148	2615.29	0.01311	2615.29	0.01871	2615.29	0.06429	2615.29	0.10302
	2613.36	0.00129	2613.36	0.01268	2613.36	0.0183	2613.36	0.06367	2613.36	0.10181
	2611.44	0.0011	2611.44	0.0123	2611.44	0.01787	2611.44	0.06288	2611.44	0.10055
	2609.51	0.000928785	2609.51	0.01196	2609.51	0.01742	2609.51	0.0619	2609.51	0.09925
	2607.58	0.000734863	2607.58	0.01162	2607.58	0.01692	2607.58	0.06103	2607.58	0.09813
	2605.65	0.000510321	2605.65	0.01122	2605.65	0.01646	2605.65	0.06041	2605.65	0.09715
	2603.72	0.000306193	2603.72	0.01085	2603.72	0.01616	2603.72	0.05979	2603.72	0.09638
	2601.79	0.000132684	2601.79	0.01056	2601.79	0.01586	2601.79	0.05909	2601.79	0.09567
	2599.86	0	2599.86	0.01024	2599.86	0.01552	2599.86	0.05841	2599.86	0.09477
	2597.93	-8.16514e-05	2597.93	0.00991	2597.93	0.01523	2597.93	0.05785	2597.93	0.09365
	2596.01	-0.00014289	2596.01	0.00962	2596.01	0.01499	2596.01	0.05726	2596.01	0.09262
	2594.08	-0.000234748	2594.08	0.00932	2594.08	0.0146	2594.08	0.05662	2594.08	0.09154
	2592.15	-0.000387844	2592.15	0.00905	2592.15	0.01412	2592.15	0.05608	2592.15	0.09055
	2590.22	-0.000500115	2590.22	0.0088	2590.22	0.01374	2590.22	0.05563	2590.22	0.08975
	2588.29	-0.000540941	2588.29	0.00859	2588.29	0.01356	2588.29	0.05513	2588.29	0.08889
	2586.36	-0.00057156	2586.36	0.00839	2586.36	0.01343	2586.36	0.05462	2586.36	0.08791
	2584.43	-0.000622592	2584.43	0.00824	2584.43	0.0132	2584.43	0.0542	2584.43	0.08696
	2582.51	-0.000704243	2582.51	0.00812	2582.51	0.01295	2582.51	0.05383	2582.51	0.08616
	2580.58	-0.000765482	2580.58	0.00796	2580.58	0.01272	2580.58	0.05336	2580.58	0.0853
	2578.65	-0.000765482	2578.65	0.00776	2578.65	0.01257	2578.65	0.05277	2578.65	0.08436
	2576.72	-0.000745069	2576.72	0.00758	2576.72	0.01248	2576.72	0.05206	2576.72	0.08342
	2574.79	-0.000745069	2574.79	0.00746	2574.79	0.01232	2574.79	0.05136	2574.79	0.08252
	2572.86	-0.000734863	2572.86	0.00729	2572.86	0.01209	2572.86	0.05069	2572.86	0.08167
	2570.93	-0.000734863	2570.93	0.00703	2570.93	0.01187	2570.93	0.04993	2570.93	0.08069
	2569	-0.000765482	2569	0.00684	2569	0.01171	2569	0.04914	2569	0.07952
	2567.08	-0.000765482	2567.08	0.00673	2567.08	0.01157	2567.08	0.04847	2567.08	0.07858
	2565.15	-0.000734863	2565.15	0.00663	2565.15	0.01143	2565.15	0.04802	2565.15	0.07781
	2563.22	-0.000694037	2563.22	0.00653	2563.22	0.01123	2563.22	0.0476	2563.22	0.07705
	2561.29	-0.000653211	2561.29	0.00649	2561.29	0.01108	2561.29	0.04712	2561.29	0.07607
	2559.36	-0.000632798	2559.36	0.00644	2559.36	0.01103	2559.36	0.04656	2559.36	0.07503
	2557.43	-0.000602179	2557.43	0.00638	2557.43	0.01099	2557.43	0.046	2557.43	0.074
	2555.5	-0.000530734	2555.5	0.00634	2555.5	0.01091	2555.5	0.04541	2555.5	0.07315
	2553.58	-0.000449083	2553.58	0.00632	2553.58	0.01088	2553.58	0.04482	2553.58	0.07248
	2551.65	-0.000377638	2551.65	0.00629	2551.65	0.01078	2551.65	0.04431	2551.65	0.0718
	2549.72	-0.000326606	2549.72	0.00626	2549.72	0.01063	2549.72	0.04386	2549.72	0.07109
	2547.79	-0.000265367	2547.79	0.00626	2547.79	0.01055	2547.79	0.04324	2547.79	0.07037
	2545.86	-0.00014289	2545.86	0.00628	2545.86	0.0105	2545.86	0.0426	2545.86	0.0697
	2543.93	0	2543.93	0.00626	2543.93	0.0104	2543.93	0.04226	2543.93	0.06907
	2542	9.18578e-05	2542	0.00622	2542	0.01028	2542	0.04209	2542	0.06831
	2540.07	0.000173509	2540.07	0.00619	2540.07	0.0102	2540.07	0.04175	2540.07	0.06728
	2538.15	0.00028578	2538.15	0.00619	2538.15	0.01018	2538.15	0.04122	2538.15	0.06642
	2536.22	0.000418463	2536.22	0.00622	2536.22	0.01025	2536.22	0.04077	2536.22	0.06575
	2534.29	0.000500115	2534.29	0.00629	2534.29	0.01035	2534.29	0.0404	2534.29	0.06512
	2532.36	0.000561353	2532.36	0.0064	2532.36	0.01045	2532.36	0.03993	2532.36	0.06436
	2530.43	0.000694037	2530.43	0.00647	2530.43	0.01051	2530.43	0.03948	2530.43	0.06364
	2528.5	0.000887959	2528.5	0.00649	2528.5	0.01058	2528.5	0.03908	2528.5	0.06315
	2526.57	0.00102	2526.57	0.00653	2526.57	0.01063	2526.57	0.03877	2526.57	0.06275
	2524.65	0.00116	2524.65	0.00666	2524.65	0.01063	2524.65	0.03841	2524.65	0.06198
	2522.72	0.00138	2522.72	0.00684	2522.72	0.01063	2522.72	0.03813	2522.72	0.06109
	2520.79	0.00157	2520.79	0.00702	2520.79	0.01066	2520.79	0.03782	2520.79	0.06055
	2518.86	0.00169	2518.86	0.00712	2518.86	0.01075	2518.86	0.03737	2518.86	0.06019
	2516.93	0.00181	2516.93	0.00714	2516.93	0.01081	2516.93	0.03689	2516.93	0.0597
	2515	0.00193	2515	0.00714	2515	0.01086	2515	0.03653	2515	0.05902
	2513.07	0.00207	2513.07	0.0072	2513.07	0.0109	2513.07	0.03625	2513.07	0.05839
	2511.14	0.00225	2511.14	0.00737	2511.14	0.01093	2511.14	0.03596	2511.14	0.0579
	2509.22	0.00244	2509.22	0.00761	2509.22	0.01099	2509.22	0.03563	2509.22	0.05736
	2507.29	0.0026	2507.29	0.0078	2507.29	0.01111	2507.29	0.03526	2507.29	0.05665
	2505.36	0.00277	2505.36	0.00787	2505.36	0.01124	2505.36	0.0349	2505.36	0.05588
	2503.43	0.00296	2503.43	0.00791	2503.43	0.01136	2503.43	0.03459	2503.43	0.05521
	2501.5	0.00315	2501.5	0.00803	2501.5	0.01147	2501.5	0.03436	2501.5	0.05458
	2499.57	0.00329	2499.57	0.00815	2499.57	0.01166	2499.57	0.03414	2499.57	0.05386
	2497.64	0.00337	2497.64	0.00827	2497.64	0.01186	2497.64	0.03391	2497.64	0.05333
	2495.71	0.00351	2495.71	0.00839	2495.71	0.01197	2495.71	0.03372	2495.71	0.05292
	2493.79	0.00375	2493.79	0.00855	2493.79	0.01199	2493.79	0.03346	2493.79	0.05243
	2491.86	0.00403	2491.86	0.00876	2491.86	0.01202	2491.86	0.03307	2491.86	0.05185
	2489.93	0.00427	2489.93	0.00898	2489.93	0.01212	2489.93	0.03276	2489.93	0.05122
	2488	0.00446	2488	0.00909	2488	0.0123	2488	0.03254	2488	0.05055
	2486.07	0.00466	2486.07	0.00912	2486.07	0.01244	2486.07	0.0322	2486.07	0.04996
	2484.14	0.00486	2484.14	0.00921	2484.14	0.01247	2484.14	0.03186	2484.14	0.04951
	2482.21	0.00501	2482.21	0.00939	2482.21	0.01252	2482.21	0.03153	2482.21	0.04898
	2480.29	0.00518	2480.29	0.00956	2480.29	0.01268	2480.29	0.03122	2480.29	0.04835
	2478.36	0.00537	2478.36	0.00967	2478.36	0.0129	2478.36	0.03088	2478.36	0.04772
	2476.43	0.00555	2476.43	0.00979	2476.43	0.01308	2476.43	0.03054	2476.43	0.04723
	2474.5	0.00578	2474.5	0.01001	2474.5	0.01316	2474.5	0.03032	2474.5	0.04678
	2472.57	0.00602	2472.57	0.01029	2472.57	0.01318	2472.57	0.03029	2472.57	0.04637
	2470.64	0.00625	2470.64	0.0105	2470.64	0.01325	2470.64	0.03023	2470.64	0.04593
	2468.71	0.00647	2468.71	0.01068	2468.71	0.01341	2468.71	0.03001	2468.71	0.04543
	2466.78	0.0067	2466.78	0.01085	2466.78	0.01359	2466.78	0.0297	2466.78	0.04485
	2464.86	0.00693	2464.86	0.01095	2464.86	0.01374	2464.86	0.02942	2464.86	0.04427
	2462.93	0.00716	2462.93	0.01104	2462.93	0.01383	2462.93	0.02922	2462.93	0.04386
	2461	0.0074	2461	0.01122	2461	0.01389	2461	0.02908	2461	0.0435
	2459.07	0.00762	2459.07	0.01144	2459.07	0.01404	2459.07	0.0288	2459.07	0.04301
	2457.14	0.00782	2457.14	0.01162	2457.14	0.01427	2457.14	0.02849	2457.14	0.04238
	2455.21	0.008	2455.21	0.01178	2455.21	0.01455	2455.21	0.02829	2455.21	0.0418
	2453.28	0.00823	2453.28	0.01196	2453.28	0.01475	2453.28	0.0281	2453.28	0.04126
	2451.36	0.00851	2451.36	0.01218	2451.36	0.01487	2451.36	0.02782	2451.36	0.04068
	2449.43	0.00879	2449.43	0.01239	2449.43	0.01495	2449.43	0.02742	2449.43	0.04005
	2447.5	0.009	2447.5	0.0126	2447.5	0.01502	2447.5	0.02711	2447.5	0.03947
	2445.57	0.00918	2445.57	0.01281	2445.57	0.01517	2445.57	0.02695	2445.57	0.03889
	2443.64	0.00939	2443.64	0.01302	2443.64	0.01538	2443.64	0.02689	2443.64	0.03835
	2441.71	0.00965	2441.71	0.01328	2441.71	0.01561	2441.71	0.0268	2441.71	0.03776
	2439.78	0.00994	2439.78	0.01354	2439.78	0.01586	2439.78	0.02664	2439.78	0.03727
	2437.85	0.01024	2437.85	0.01376	2437.85	0.01609	2437.85	0.02641	2437.85	0.03696
	2435.93	0.01047	2435.93	0.01393	2435.93	0.01619	2435.93	0.02616	2435.93	0.0366
	2434	0.01067	2434	0.01408	2434	0.01623	2434	0.02593	2434	0.0361
	2432.07	0.01089	2432.07	0.01422	2432.07	0.01636	2432.07	0.02574	2432.07	0.03561
	2430.14	0.01116	2430.14	0.01431	2430.14	0.01661	2430.14	0.02551	2430.14	0.03503
	2428.21	0.01143	2428.21	0.01448	2428.21	0.01686	2428.21	0.02532	2428.21	0.03449
	2426.28	0.01172	2426.28	0.01481	2426.28	0.01704	2426.28	0.02515	2426.28	0.03395
	2424.35	0.01198	2424.35	0.01519	2424.35	0.01717	2424.35	0.02484	2424.35	0.03346
	2422.42	0.01224	2422.42	0.01544	2422.42	0.01734	2422.42	0.02442	2422.42	0.03288
	2420.5	0.01253	2420.5	0.01559	2420.5	0.01757	2420.5	0.02411	2420.5	0.03238
	2418.57	0.01284	2418.57	0.01575	2418.57	0.01777	2418.57	0.024	2418.57	0.03189
	2416.64	0.01312	2416.64	0.01594	2416.64	0.01792	2416.64	0.02383	2416.64	0.03131
	2414.71	0.01335	2414.71	0.01618	2414.71	0.0181	2414.71	0.0236	2414.71	0.03072
	2412.78	0.01359	2412.78	0.01644	2412.78	0.0183	2412.78	0.02338	2412.78	0.03027
	2410.85	0.01387	2410.85	0.01668	2410.85	0.01845	2410.85	0.02312	2410.85	0.02987
	2408.92	0.01414	2408.92	0.01691	2408.92	0.01863	2408.92	0.02293	2408.92	0.02938
	2407	0.01443	2407	0.01711	2407	0.01893	2407	0.02279	2407	0.02888
	2405.07	0.01477	2405.07	0.0173	2405.07	0.01922	2405.07	0.02262	2405.07	0.02843
	2403.14	0.01507	2403.14	0.01758	2403.14	0.01946	2403.14	0.02248	2403.14	0.02794
	2401.21	0.01536	2401.21	0.01792	2401.21	0.01967	2401.21	0.02239	2401.21	0.02745
	2399.28	0.01568	2399.28	0.01821	2399.28	0.01987	2399.28	0.02231	2399.28	0.02713
	2397.35	0.01602	2397.35	0.01838	2397.35	0.02004	2397.35	0.02211	2397.35	0.02691
	2395.42	0.01637	2395.42	0.01854	2395.42	0.0203	2395.42	0.0218	2395.42	0.02664
	2393.49	0.01672	2393.49	0.01891	2393.49	0.02068	2393.49	0.02158	2393.49	0.02619
	2391.57	0.01708	2391.57	0.01945	2391.57	0.02106	2391.57	0.02161	2391.57	0.0257
	2389.64	0.01757	2389.64	0.0201	2389.64	0.02159	2389.64	0.02189	2389.64	0.0257
	2387.71	0.01835	2387.71	0.02101	2387.71	0.0225	2387.71	0.02262	2387.71	0.02669
	2385.78	0.01947	2385.78	0.02233	2385.78	0.02386	2385.78	0.02402	2385.78	0.02875
	2383.85	0.02082	2383.85	0.02397	2383.85	0.02547	2383.85	0.02599	2383.85	0.03144
	2381.92	0.02222	2381.92	0.02571	2381.92	0.02716	2381.92	0.02787	2381.92	0.03386
	2379.99	0.02351	2379.99	0.02729	2379.99	0.02878	2379.99	0.02936	2379.99	0.03521
	2378.07	0.02462	2378.07	0.0286	2378.07	0.03017	2378.07	0.03032	2378.07	0.03539
	2376.14	0.0255	2376.14	0.02984	2376.14	0.0312	2376.14	0.03068	2376.14	0.03453
	2374.21	0.02619	2374.21	0.03114	2374.21	0.03178	2374.21	0.03023	2374.21	0.03238
	2372.28	0.0266	2372.28	0.03234	2372.28	0.03186	2372.28	0.02902	2372.28	0.02906
	2370.35	0.02653	2370.35	0.03269	2370.35	0.03105	2370.35	0.02683	2370.35	0.02489
	2368.42	0.02608	2368.42	0.0316	2368.42	0.02896	2368.42	0.02326	2368.42	0.01866
	2366.49	0.02532	2366.49	0.02945	2366.49	0.02654	2366.49	0.01843	2366.49	0.00969
	2364.56	0.02379	2364.56	0.02759	2364.56	0.02408	2364.56	0.01276	2364.56	-0.00022425
	2362.64	0.02147	2362.64	0.02644	2362.64	0.02022	2362.64	0.00778	2362.64	-0.00964
	2360.71	0.01914	2360.71	0.02443	2360.71	0.0159	2360.71	0.00419	2360.71	-0.01839
	2358.78	0.01701	2358.78	0.02078	2358.78	0.01268	2358.78	0.000983408	2358.78	-0.02408
	2356.85	0.01534	2356.85	0.01667	2356.85	0.01066	2356.85	-0.00208	2356.85	-0.02588
	2354.92	0.01458	2354.92	0.01386	2354.92	0.01013	2354.92	-0.00343	2354.92	-0.02556
	2352.99	0.01474	2352.99	0.01307	2352.99	0.0108	2352.99	-0.00228	2352.99	-0.02314
	2351.06	0.01768	2351.06	0.01674	2351.06	0.01517	2351.06	0.00374	2351.06	-0.01296
	2349.13	0.02348	2349.13	0.02479	2349.13	0.02363	2349.13	0.01408	2349.13	0.00413
	2347.21	0.02941	2347.21	0.03311	2347.21	0.03202	2347.21	0.02349	2347.21	0.01924
	2345.28	0.03151	2345.28	0.03609	2345.28	0.03441	2345.28	0.02498	2345.28	0.02023
	2343.35	0.0286	2343.35	0.03199	2343.35	0.02951	2343.35	0.01756	2343.35	0.00574
	2341.42	0.02567	2341.42	0.02786	2341.42	0.02495	2341.42	0.01093	2341.42	-0.0061
	2339.49	0.02461	2339.49	0.02664	2339.49	0.02353	2339.49	0.00843	2339.49	-0.00897
	2337.56	0.02465	2337.56	0.02668	2337.56	0.02351	2337.56	0.00787	2337.56	-0.00825
	2335.63	0.02557	2335.63	0.02732	2335.63	0.02403	2335.63	0.00843	2335.63	-0.0074
	2333.71	0.02671	2333.71	0.02863	2333.71	0.02504	2333.71	0.01026	2333.71	-0.00561
	2331.78	0.02714	2331.78	0.02913	2331.78	0.02562	2331.78	0.01158	2331.78	-0.00354
	2329.85	0.02716	2329.85	0.02794	2329.85	0.02547	2329.85	0.01107	2329.85	-0.00381
	2327.92	0.02766	2327.92	0.02721	2327.92	0.02601	2327.92	0.01087	2327.92	-0.00489
	2325.99	0.02846	2325.99	0.02821	2325.99	0.02742	2325.99	0.01236	2325.99	-0.00363
	2324.06	0.02899	2324.06	0.02937	2324.06	0.02846	2324.06	0.01357	2324.06	-0.00103
	2322.13	0.02905	2322.13	0.02945	2322.13	0.02856	2322.13	0.01329	2322.13	4.48501e-05
	2320.2	0.02915	2320.2	0.02904	2320.2	0.02858	2320.2	0.01312	2320.2	0
	2318.28	0.02993	2318.28	0.02936	2318.28	0.02937	2318.28	0.01419	2318.28	0.00117
	2316.35	0.03126	2316.35	0.03077	2316.35	0.03082	2316.35	0.01607	2316.35	0.00426
	2314.42	0.03255	2314.42	0.0324	2314.42	0.03217	2314.42	0.0179	2314.42	0.0074
	2312.49	0.0333	2312.49	0.03328	2312.49	0.03302	2312.49	0.01871	2312.49	0.00888
	2310.56	0.03363	2310.56	0.03346	2310.56	0.0335	2310.56	0.01863	2310.56	0.00888
	2308.63	0.03395	2308.63	0.03364	2308.63	0.03393	2308.63	0.01852	2308.63	0.00861
	2306.7	0.03452	2306.7	0.03426	2306.7	0.03462	2306.7	0.01883	2306.7	0.00893
	2304.78	0.03542	2304.78	0.03536	2304.78	0.03573	2304.78	0.01958	2304.78	0.00987
	2302.85	0.03642	2302.85	0.03654	2302.85	0.03681	2302.85	0.0204	2302.85	0.0109
	2300.92	0.03721	2300.92	0.03736	2300.92	0.03747	2300.92	0.02079	2300.92	0.0113
	2298.99	0.03778	2298.99	0.03789	2298.99	0.03795	2298.99	0.02082	2298.99	0.01139
	2297.06	0.03828	2297.06	0.03842	2297.06	0.03847	2297.06	0.02088	2297.06	0.01148
	2295.13	0.0388	2295.13	0.03899	2295.13	0.03893	2295.13	0.02093	2295.13	0.01157
	2293.2	0.03938	2293.2	0.03963	2293.2	0.03938	2293.2	0.02096	2293.2	0.01171
	2291.27	0.03997	2291.27	0.04023	2291.27	0.03986	2291.27	0.02107	2291.27	0.01197
	2289.35	0.04055	2289.35	0.04078	2289.35	0.04039	2289.35	0.02127	2289.35	0.01211
	2287.42	0.04116	2287.42	0.04135	2287.42	0.04102	2287.42	0.02152	2287.42	0.0122
	2285.49	0.04189	2285.49	0.04211	2285.49	0.04188	2285.49	0.02192	2285.49	0.0126
	2283.56	0.04272	2283.56	0.04309	2283.56	0.0429	2283.56	0.02248	2283.56	0.01332
	2281.63	0.04355	2281.63	0.04406	2281.63	0.04375	2281.63	0.02298	2281.63	0.01386
	2279.7	0.04423	2279.7	0.04474	2279.7	0.04426	2279.7	0.02326	2279.7	0.0139
	2277.77	0.04481	2277.77	0.04518	2277.77	0.04464	2277.77	0.02335	2277.77	0.01363
	2275.85	0.04533	2275.85	0.04562	2275.85	0.0451	2275.85	0.02346	2275.85	0.01337
	2273.92	0.04584	2273.92	0.04615	2273.92	0.04562	2273.92	0.02369	2273.92	0.01314
	2271.99	0.04636	2271.99	0.04666	2271.99	0.04613	2271.99	0.02394	2271.99	0.01301
	2270.06	0.04694	2270.06	0.04719	2270.06	0.04664	2270.06	0.02411	2270.06	0.0131
	2268.13	0.04757	2268.13	0.04781	2268.13	0.04721	2268.13	0.02433	2268.13	0.01328
	2266.2	0.0482	2266.2	0.04848	2266.2	0.04784	2266.2	0.02467	2266.2	0.01341
	2264.27	0.04885	2264.27	0.0491	2264.27	0.04848	2264.27	0.02492	2264.27	0.01354
	2262.34	0.04952	2262.34	0.04967	2262.34	0.04908	2262.34	0.0252	2262.34	0.01372
	2260.42	0.05016	2260.42	0.05026	2260.42	0.04968	2260.42	0.02565	2260.42	0.01395
	2258.49	0.05076	2258.49	0.05087	2258.49	0.05034	2258.49	0.02613	2258.49	0.01413
	2256.56	0.05135	2256.56	0.05153	2256.56	0.05108	2256.56	0.02652	2256.56	0.01431
	2254.63	0.05196	2254.63	0.05223	2254.63	0.05176	2254.63	0.0268	2254.63	0.01453
	2252.7	0.05262	2252.7	0.05291	2252.7	0.05237	2252.7	0.02714	2252.7	0.01462
	2250.77	0.05331	2250.77	0.05356	2250.77	0.05299	2250.77	0.02756	2250.77	0.01476
	2248.84	0.05399	2248.84	0.05423	2248.84	0.05358	2248.84	0.02798	2248.84	0.01511
	2246.91	0.05465	2246.91	0.05486	2246.91	0.0542	2246.91	0.02838	2246.91	0.01547
	2244.99	0.05536	2244.99	0.05551	2244.99	0.05482	2244.99	0.02874	2244.99	0.01574
	2243.06	0.05613	2243.06	0.05618	2243.06	0.0555	2243.06	0.02905	2243.06	0.01601
	2241.13	0.05683	2241.13	0.05687	2241.13	0.05622	2241.13	0.02939	2241.13	0.01633
	2239.2	0.05747	2239.2	0.05763	2239.2	0.05691	2239.2	0.02987	2239.2	0.01673
	2237.27	0.05817	2237.27	0.0584	2237.27	0.05761	2237.27	0.03046	2237.27	0.01713
	2235.34	0.05889	2235.34	0.05908	2235.34	0.05832	2235.34	0.03102	2235.34	0.01754
	2233.41	0.05964	2233.41	0.05973	2233.41	0.05906	2233.41	0.03155	2233.41	0.0179
	2231.49	0.06036	2231.49	0.06044	2231.49	0.05981	2231.49	0.03212	2231.49	0.01839
	2229.56	0.06105	2229.56	0.06123	2229.56	0.06055	2229.56	0.03265	2229.56	0.01884
	2227.63	0.06171	2227.63	0.06197	2227.63	0.06127	2227.63	0.0331	2227.63	0.0192
	2225.7	0.06235	2225.7	0.06262	2225.7	0.06193	2225.7	0.03352	2225.7	0.01946
	2223.77	0.06305	2223.77	0.06326	2223.77	0.06257	2223.77	0.03403	2223.77	0.01991
	2221.84	0.06375	2221.84	0.06397	2221.84	0.06319	2221.84	0.0345	2221.84	0.02041
	2219.91	0.06441	2219.91	0.06471	2219.91	0.06372	2219.91	0.03493	2219.91	0.02077
	2217.98	0.06498	2217.98	0.06536	2217.98	0.06423	2217.98	0.03529	2217.98	0.02081
	2216.06	0.06557	2216.06	0.06595	2216.06	0.06483	2216.06	0.03554	2216.06	0.02077
	2214.13	0.06619	2214.13	0.06649	2214.13	0.0655	2214.13	0.03577	2214.13	0.02094
	2212.2	0.06681	2212.2	0.06707	2212.2	0.0662	2212.2	0.03605	2212.2	0.0213
	2210.27	0.06744	2210.27	0.06766	2210.27	0.06685	2210.27	0.03641	2210.27	0.02157
	2208.34	0.06807	2208.34	0.06822	2208.34	0.06741	2208.34	0.03681	2208.34	0.02175
	2206.41	0.06869	2206.41	0.06875	2206.41	0.06792	2206.41	0.03717	2206.41	0.02207
	2204.48	0.06932	2204.48	0.06929	2204.48	0.06849	2204.48	0.03757	2204.48	0.02247
	2202.56	0.06992	2202.56	0.06994	2202.56	0.06911	2202.56	0.03799	2202.56	0.02269
	2200.63	0.07048	2200.63	0.07059	2200.63	0.06971	2200.63	0.03838	2200.63	0.02278
	2198.7	0.07098	2198.7	0.0712	2198.7	0.07021	2198.7	0.03869	2198.7	0.02292
	2196.77	0.07154	2196.77	0.07177	2196.77	0.07069	2196.77	0.03903	2196.77	0.02319
	2194.84	0.07216	2194.84	0.07232	2194.84	0.07122	2194.84	0.03942	2194.84	0.02346
	2192.91	0.07277	2192.91	0.07279	2192.91	0.07171	2192.91	0.03981	2192.91	0.02377
	2190.98	0.07331	2190.98	0.07328	2190.98	0.07223	2190.98	0.04015	2190.98	0.02408
	2189.05	0.07383	2189.05	0.07384	2189.05	0.07282	2189.05	0.04057	2189.05	0.02435
	2187.13	0.07436	2187.13	0.07439	2187.13	0.07344	2187.13	0.04099	2187.13	0.02449
	2185.2	0.07488	2185.2	0.0749	2185.2	0.07397	2185.2	0.04136	2185.2	0.02462
	2183.27	0.07537	2183.27	0.07539	2183.27	0.07446	2183.27	0.04164	2183.27	0.02498
	2181.34	0.07584	2181.34	0.07584	2181.34	0.07494	2181.34	0.04198	2181.34	0.02543
	2179.41	0.07627	2179.41	0.07629	2179.41	0.07536	2179.41	0.0424	2179.41	0.02565
	2177.48	0.07669	2177.48	0.07675	2177.48	0.07575	2177.48	0.04279	2177.48	0.02588
	2175.55	0.07708	2175.55	0.07713	2175.55	0.07618	2175.55	0.04302	2175.55	0.02615
	2173.62	0.07748	2173.62	0.07754	2173.62	0.0766	2173.62	0.04321	2173.62	0.02646
	2171.7	0.0779	2171.7	0.07803	2171.7	0.07696	2171.7	0.04352	2171.7	0.02678
	2169.77	0.07831	2169.77	0.07852	2169.77	0.07733	2169.77	0.04389	2169.77	0.02713
	2167.84	0.07869	2167.84	0.07891	2167.84	0.07768	2167.84	0.04423	2167.84	0.0274
	2165.91	0.07905	2165.91	0.07929	2165.91	0.07799	2165.91	0.04456	2165.91	0.02763
	2163.98	0.07942	2163.98	0.07965	2163.98	0.0783	2163.98	0.04482	2163.98	0.02781
	2162.05	0.07975	2162.05	0.07991	2162.05	0.07865	2162.05	0.04498	2162.05	0.02794
	2160.12	0.08003	2160.12	0.08012	2160.12	0.07895	2160.12	0.04512	2160.12	0.02808
	2158.2	0.08026	2158.2	0.08036	2158.2	0.07922	2158.2	0.04521	2158.2	0.02821
	2156.27	0.08049	2156.27	0.08064	2156.27	0.07946	2156.27	0.04524	2156.27	0.02826
	2154.34	0.08066	2154.34	0.08091	2154.34	0.07965	2154.34	0.04529	2154.34	0.0283
	2152.41	0.08085	2152.41	0.08112	2152.41	0.07979	2152.41	0.04546	2152.41	0.02848
	2150.48	0.08106	2150.48	0.08135	2150.48	0.07999	2150.48	0.04563	2150.48	0.02866
	2148.55	0.08124	2148.55	0.08157	2148.55	0.08024	2148.55	0.0458	2148.55	0.02875
	2146.62	0.0814	2146.62	0.08169	2146.62	0.08049	2146.62	0.04602	2146.62	0.02893
	2144.69	0.08156	2144.69	0.08179	2144.69	0.08071	2144.69	0.04625	2144.69	0.02924
	2142.77	0.08175	2142.77	0.08198	2142.77	0.08099	2142.77	0.0465	2142.77	0.02978
	2140.84	0.08195	2140.84	0.08224	2140.84	0.08132	2140.84	0.04692	2140.84	0.03041
	2138.91	0.08213	2138.91	0.08251	2138.91	0.08162	2138.91	0.04748	2138.91	0.03108
	2136.98	0.08228	2136.98	0.0828	2136.98	0.08186	2136.98	0.0481	2136.98	0.03184
	2135.05	0.08245	2135.05	0.08309	2135.05	0.08206	2135.05	0.04881	2135.05	0.03265
	2133.12	0.08264	2133.12	0.0834	2133.12	0.08228	2133.12	0.04959	2133.12	0.03355
	2131.19	0.08281	2131.19	0.08374	2131.19	0.08256	2131.19	0.05032	2131.19	0.03453
	2129.27	0.08293	2129.27	0.08396	2129.27	0.08287	2129.27	0.05074	2129.27	0.03539
	2127.34	0.08299	2127.34	0.08404	2127.34	0.08311	2127.34	0.05091	2127.34	0.03601
	2125.41	0.08292	2125.41	0.08399	2125.41	0.08317	2125.41	0.05094	2125.41	0.03628
	2123.48	0.08271	2123.48	0.08384	2123.48	0.08299	2123.48	0.05077	2123.48	0.03619
	2121.55	0.08241	2121.55	0.08352	2121.55	0.08254	2121.55	0.05027	2121.55	0.03566
	2119.62	0.08198	2119.62	0.08306	2119.62	0.08198	2119.62	0.04956	2119.62	0.0348
	2117.69	0.08148	2117.69	0.0825	2117.69	0.08142	2117.69	0.04883	2117.69	0.03382
	2115.76	0.08097	2115.76	0.08189	2115.76	0.08082	2115.76	0.04813	2115.76	0.03265
	2113.84	0.08048	2113.84	0.08127	2113.84	0.08018	2113.84	0.04734	2113.84	0.03144
	2111.91	0.08001	2111.91	0.08071	2111.91	0.07961	2111.91	0.0465	2111.91	0.03045
	2109.98	0.07955	2109.98	0.0802	2109.98	0.07912	2109.98	0.04585	2109.98	0.02978
	2108.05	0.0791	2108.05	0.07971	2108.05	0.07865	2108.05	0.04541	2108.05	0.02929
	2106.12	0.07863	2106.12	0.07923	2106.12	0.07824	2106.12	0.04504	2106.12	0.02888
	2104.19	0.07816	2104.19	0.07876	2104.19	0.07779	2104.19	0.04459	2104.19	0.02857
	2102.26	0.0777	2102.26	0.07834	2102.26	0.07728	2102.26	0.04411	2102.26	0.02835
	2100.33	0.07723	2100.33	0.07793	2100.33	0.07676	2100.33	0.04369	2100.33	0.02803
	2098.41	0.07672	2098.41	0.07749	2098.41	0.0763	2098.41	0.04338	2098.41	0.02772
	2096.48	0.07622	2096.48	0.07701	2096.48	0.07585	2096.48	0.0431	2096.48	0.0274
	2094.55	0.07576	2094.55	0.07655	2094.55	0.07546	2094.55	0.04282	2094.55	0.0274
	2092.62	0.0753	2092.62	0.0761	2092.62	0.07513	2092.62	0.0426	2092.62	0.02749
	2090.69	0.07472	2090.69	0.07554	2090.69	0.07468	2090.69	0.04229	2090.69	0.02731
	2088.76	0.07409	2088.76	0.07487	2088.76	0.07403	2088.76	0.04184	2088.76	0.02691
	2086.83	0.07351	2086.83	0.0743	2086.83	0.07342	2086.83	0.0413	2086.83	0.02655
	2084.91	0.07298	2084.91	0.07383	2084.91	0.07291	2084.91	0.04083	2084.91	0.02628
	2082.98	0.07238	2082.98	0.07328	2082.98	0.07239	2082.98	0.04038	2082.98	0.0261
	2081.05	0.07173	2081.05	0.07266	2081.05	0.07181	2081.05	0.03995	2081.05	0.02592
	2079.12	0.07107	2079.12	0.07206	2079.12	0.07117	2079.12	0.03953	2079.12	0.02565
	2077.19	0.07038	2077.19	0.07145	2077.19	0.07047	2077.19	0.03911	2077.19	0.02539
	2075.26	0.06968	2075.26	0.07076	2075.26	0.06976	2075.26	0.03869	2075.26	0.02512
	2073.33	0.06895	2073.33	0.07	2073.33	0.06915	2073.33	0.0383	2073.33	0.02485
	2071.4	0.06825	2071.4	0.06925	2071.4	0.06855	2071.4	0.0379	2071.4	0.02467
	2069.48	0.06762	2069.48	0.06858	2069.48	0.06794	2069.48	0.03757	2069.48	0.02467
	2067.55	0.06698	2067.55	0.06801	2067.55	0.06738	2067.55	0.03737	2067.55	0.02494
	2065.62	0.06615	2065.62	0.06728	2065.62	0.06661	2065.62	0.03698	2065.62	0.02471
	2063.69	0.06516	2063.69	0.06634	2063.69	0.06559	2063.69	0.03622	2063.69	0.02395
	2061.76	0.06432	2061.76	0.06548	2061.76	0.06471	2061.76	0.03557	2061.76	0.02337
	2059.83	0.06358	2059.83	0.06468	2059.83	0.06405	2059.83	0.03512	2059.83	0.02305
	2057.9	0.06279	2057.9	0.06388	2057.9	0.06339	2057.9	0.03467	2057.9	0.02283
	2055.98	0.062	2055.98	0.06314	2055.98	0.06266	2055.98	0.03422	2055.98	0.02265
	2054.05	0.06118	2054.05	0.06241	2054.05	0.06185	2054.05	0.03374	2054.05	0.02243
	2052.12	0.06032	2052.12	0.06159	2052.12	0.061	2052.12	0.0333	2052.12	0.02216
	2050.19	0.05947	2050.19	0.06073	2050.19	0.06016	2050.19	0.03282	2050.19	0.02189
	2048.26	0.05862	2048.26	0.05987	2048.26	0.05931	2048.26	0.03234	2048.26	0.02162
	2046.33	0.05772	2046.33	0.05905	2046.33	0.05853	2046.33	0.03195	2046.33	0.02139
	2044.4	0.05687	2044.4	0.0583	2044.4	0.05785	2044.4	0.03161	2044.4	0.02126
	2042.47	0.05601	2042.47	0.05745	2042.47	0.05708	2042.47	0.03119	2042.47	0.02112
	2040.55	0.05501	2040.55	0.0564	2040.55	0.05605	2040.55	0.03057	2040.55	0.02059
	2038.62	0.054	2038.62	0.05536	2038.62	0.05506	2038.62	0.0299	2038.62	0.02
	2036.69	0.05304	2036.69	0.05447	2036.69	0.0542	2036.69	0.02931	2036.69	0.01955
	2034.76	0.0521	2034.76	0.05361	2034.76	0.05337	2034.76	0.02866	2034.76	0.01924
	2032.83	0.05121	2032.83	0.05276	2032.83	0.05247	2032.83	0.02807	2032.83	0.01911
	2030.9	0.0503	2030.9	0.05193	2030.9	0.05151	2030.9	0.02756	2030.9	0.01906
	2028.97	0.04937	2028.97	0.05105	2028.97	0.0505	2028.97	0.02706	2028.97	0.01897
	2027.05	0.04844	2027.05	0.05011	2027.05	0.04956	2027.05	0.02647	2027.05	0.0187
	2025.12	0.04752	2025.12	0.04913	2025.12	0.0487	2025.12	0.02591	2025.12	0.0183
	2023.19	0.0466	2023.19	0.04813	2023.19	0.04787	2023.19	0.02546	2023.19	0.01794
	2021.26	0.04581	2021.26	0.04733	2021.26	0.04721	2021.26	0.02526	2021.26	0.01807
	2019.33	0.04505	2019.33	0.04662	2019.33	0.04663	2019.33	0.02518	2019.33	0.01848
	2017.4	0.04396	2017.4	0.04547	2017.4	0.04559	2017.4	0.02453	2017.4	0.0179
	2015.47	0.04262	2015.47	0.04408	2015.47	0.04414	2015.47	0.02341	2015.47	0.01642
	2013.54	0.04155	2013.54	0.04306	2013.54	0.04304	2013.54	0.02262	2013.54	0.01556
	2011.62	0.04069	2011.62	0.04223	2011.62	0.04226	2011.62	0.02214	2011.62	0.01543
	2009.69	0.03978	2009.69	0.04129	2009.69	0.04138	2009.69	0.02161	2009.69	0.01516
	2007.76	0.03878	2007.76	0.04028	2007.76	0.04032	2007.76	0.02096	2007.76	0.0148
	2005.83	0.03777	2005.83	0.03928	2005.83	0.03928	2005.83	0.02029	2005.83	0.0144
	2003.9	0.03681	2003.9	0.03833	2003.9	0.03835	2003.9	0.01972	2003.9	0.01404
	2001.97	0.03587	2001.97	0.03742	2001.97	0.03747	2001.97	0.01922	2001.97	0.01372
	2000.04	0.03492	2000.04	0.03647	2000.04	0.03653	2000.04	0.01863	2000.04	0.01337
	1998.11	0.03396	1998.11	0.03545	1998.11	0.03557	1998.11	0.01798	1998.11	0.01292
	1996.19	0.03323	1996.19	0.03477	1996.19	0.03499	1996.19	0.01781	1996.19	0.01332
	1994.26	0.03269	1994.26	0.03434	1994.26	0.03469	1994.26	0.01815	1994.26	0.01449
	1992.33	0.03164	1992.33	0.03322	1992.33	0.03361	1992.33	0.01762	1992.33	0.01422
	1990.4	0.03019	1990.4	0.0316	1990.4	0.03189	1990.4	0.01621	1990.4	0.01238
	1988.47	0.02907	1988.47	0.03042	1988.47	0.0306	1988.47	0.01514	1988.47	0.01108
	1986.54	0.0282	1986.54	0.02953	1986.54	0.02964	1986.54	0.01439	1986.54	0.01041
	1984.61	0.02737	1984.61	0.02865	1984.61	0.02878	1984.61	0.01366	1984.61	0.00996
	1982.69	0.02657	1982.69	0.02779	1982.69	0.02797	1982.69	0.01312	1982.69	0.00973
	1980.76	0.0257	1980.76	0.02688	1980.76	0.02704	1980.76	0.01264	1980.76	0.00946
	1978.83	0.02478	1978.83	0.02597	1978.83	0.0261	1978.83	0.01217	1978.83	0.0091
	1976.9	0.02384	1976.9	0.02503	1976.9	0.0252	1976.9	0.01163	1976.9	0.00875
	1974.97	0.02295	1974.97	0.02414	1974.97	0.02434	1974.97	0.0111	1974.97	0.00839
	1973.04	0.02216	1973.04	0.02332	1973.04	0.02355	1973.04	0.01065	1973.04	0.00803
	1971.11	0.02159	1971.11	0.02282	1971.11	0.02307	1971.11	0.01056	1971.11	0.00843
	1969.18	0.021	1969.18	0.0224	1969.18	0.02272	1969.18	0.01073	1969.18	0.00933
	1967.26	0.01992	1967.26	0.02131	1967.26	0.02166	1967.26	0.01006	1967.26	0.00879
	1965.33	0.01871	1965.33	0.01991	1965.33	0.02018	1965.33	0.00877	1965.33	0.007
	1963.4	0.01796	1963.4	0.01906	1963.4	0.01926	1963.4	0.00806	1963.4	0.00623
	1961.47	0.01737	1961.47	0.01845	1961.47	0.01864	1961.47	0.00781	1961.47	0.00628
	1959.54	0.01665	1959.54	0.0177	1959.54	0.01788	1959.54	0.00745	1959.54	0.00614
	1957.61	0.0159	1957.61	0.01697	1957.61	0.01715	1957.61	0.00711	1957.61	0.00592
	1955.68	0.01511	1955.68	0.0162	1955.68	0.01643	1955.68	0.00674	1955.68	0.00556
	1953.76	0.0143	1953.76	0.01537	1953.76	0.0156	1953.76	0.00624	1953.76	0.00507
	1951.83	0.01363	1951.83	0.01466	1951.83	0.0149	1951.83	0.00582	1951.83	0.00489
	1949.9	0.01307	1949.9	0.01413	1949.9	0.01442	1949.9	0.00562	1949.9	0.00511
	1947.97	0.01262	1947.97	0.01372	1947.97	0.01412	1947.97	0.00582	1947.97	0.00565
	1946.04	0.01234	1946.04	0.01357	1946.04	0.01414	1946.04	0.00646	1946.04	0.00686
	1944.11	0.01187	1944.11	0.01311	1944.11	0.01381	1944.11	0.0068	1944.11	0.00753
	1942.18	0.0106	1942.18	0.01151	1942.18	0.01214	1942.18	0.00531	1942.18	0.00538
	1940.25	0.00945	1940.25	0.01004	1940.25	0.01045	1940.25	0.00348	1940.25	0.00274
	1938.33	0.0091	1938.33	0.00973	1938.33	0.00997	1938.33	0.00315	1938.33	0.0026
	1936.4	0.00885	1936.4	0.0095	1936.4	0.00972	1936.4	0.00329	1936.4	0.00336
	1934.47	0.00836	1934.47	0.00897	1934.47	0.00922	1934.47	0.00318	1934.47	0.00363
	1932.54	0.00779	1932.54	0.00836	1932.54	0.00868	1932.54	0.00298	1932.54	0.0035
	1930.61	0.00726	1930.61	0.00787	1930.61	0.00813	1930.61	0.00281	1930.61	0.00323
	1928.68	0.00684	1928.68	0.0075	1928.68	0.00772	1928.68	0.00278	1928.68	0.00323
	1926.75	0.00673	1926.75	0.00758	1926.75	0.00785	1926.75	0.00343	1926.75	0.00444
	1924.82	0.00672	1924.82	0.00768	1924.82	0.00818	1924.82	0.00436	1924.82	0.00632
	1922.9	0.00617	1922.9	0.00699	1922.9	0.0077	1922.9	0.00427	1922.9	0.00637
	1920.97	0.00572	1920.97	0.00649	1920.97	0.00727	1920.97	0.00402	1920.97	0.00605
	1919.04	0.0053	1919.04	0.00614	1919.04	0.00689	1919.04	0.00382	1919.04	0.00588
	1917.11	0.00416	1917.11	0.00472	1917.11	0.00528	1917.11	0.00228	1917.11	0.00336
	1915.18	0.00349	1915.18	0.00389	1915.18	0.00419	1915.18	0.00129	1915.18	0.00179
	1913.25	0.00376	1913.25	0.0044	1913.25	0.00467	1913.25	0.00211	1913.25	0.00341
	1911.32	0.00386	1911.32	0.00466	1911.32	0.00517	1911.32	0.00303	1911.32	0.00502
	1909.4	0.00333	1909.4	0.00399	1909.4	0.00465	1909.4	0.00278	1909.4	0.00462
	1907.47	0.00267	1907.47	0.00312	1907.47	0.00368	1907.47	0.00191	1907.47	0.00318
	1905.54	0.00238	1905.54	0.00274	1905.54	0.00311	1905.54	0.00146	1905.54	0.00256
	1903.61	0.00225	1903.61	0.00262	1903.61	0.00288	1903.61	0.0014	1903.61	0.00265
	1901.68	0.00204	1901.68	0.00239	1901.68	0.00263	1901.68	0.00132	1901.68	0.00269
	1899.75	0.0019	1899.75	0.0023	1899.75	0.00253	1899.75	0.0014	1899.75	0.003
	1897.82	0.00193	1897.82	0.00245	1897.82	0.00268	1897.82	0.00185	1897.82	0.00386
	1895.89	0.00172	1895.89	0.00222	1895.89	0.00252	1895.89	0.00191	1895.89	0.00399
	1893.97	0.0014	1893.97	0.00186	1893.97	0.00215	1893.97	0.0018	1893.97	0.00372
	1892.04	0.00152	1892.04	0.00216	1892.04	0.00252	1892.04	0.0025	1892.04	0.00484
	1890.11	0.00127	1890.11	0.00183	1890.11	0.00224	1890.11	0.00247	1890.11	0.00475
	1888.18	0.000377638	1888.18	0.000484027	1888.18	0.000794801	1888.18	0.000871019	1888.18	0.00197
	1886.25	0.000112271	1886.25	7.56292e-05	1886.25	0.000264934	1886.25	0.00011239	1886.25	0.000762452
	1884.32	0.000214335	1884.32	0.000257139	1884.32	0.000430517	1884.32	0.000168584	1884.32	0.000986702
	1882.39	0.000112271	1882.39	0.000166384	1882.39	0.000314609	1882.39	0	1882.39	0.000672751
	1880.47	-1.02064e-05	1880.47	3.02517e-05	1880.47	0.000132467	1880.47	-0.00011239	1880.47	0.000269101
	1878.54	-0.000102064	1878.54	-9.07551e-05	1878.54	-4.9675e-05	1878.54	-0.000196682	1878.54	-0.00013455
	1876.61	-0.000163303	1876.61	-0.000196636	1876.61	-0.0001987	1876.61	-0.000309071	1876.61	-0.000448501
	1874.68	0	1874.68	0	1874.68	0	1874.68	0	1874.68	0
	1872.75	0.00085734	1872.75	0.00101	1872.75	0.00119	1872.75	0.00155	1872.75	0.00296
	1870.82	0.00182	1870.82	0.00219	1870.82	0.00272	1870.82	0.00365	1870.82	0.00695
	1868.89	0.000959404	1868.89	0.000741167	1868.89	0.00146	1868.89	0.00244	1868.89	0.00525
	1866.96	-0.000918578	1866.96	-0.00215	1866.96	-0.00167	1866.96	-0.0014	1866.96	-0.00112
	1865.04	-0.00132	1865.04	-0.00289	1865.04	-0.0027	1865.04	-0.00303	1865.04	-0.00372
	1863.11	-0.000765482	1863.11	-0.00227	1863.11	-0.00219	1863.11	-0.0027	1863.11	-0.00283
	1861.18	-0.00042867	1861.18	-0.002	1861.18	-0.00192	1861.18	-0.0025	1861.18	-0.00211
	1859.25	-0.000357225	1859.25	-0.00212	1859.25	-0.0021	1859.25	-0.00281	1859.25	-0.00233
	1857.32	-0.000357225	1857.32	-0.00236	1857.32	-0.0024	1857.32	-0.00332	1857.32	-0.003
	1855.39	-0.000275573	1855.39	-0.00251	1855.39	-0.00253	1855.39	-0.00362	1855.39	-0.00336
	1853.46	-9.18578e-05	1853.46	-0.00248	1853.46	-0.00243	1853.46	-0.00365	1853.46	-0.00327
	1851.53	0.000336812	1851.53	-0.0021	1851.53	-0.00204	1851.53	-0.00326	1851.53	-0.00229
	1849.61	0.00108	1849.61	-0.00126	1849.61	-0.00111	1849.61	-0.00208	1849.61	-0.0001794
	1847.68	0.00217	1847.68	9.07551e-05	1847.68	0.00049675	1847.68	2.80974e-05	1847.68	0.00323
	1845.75	0.00266	1845.75	0.000484027	1845.75	0.00121	1845.75	0.00104	1845.75	0.00475
	1843.82	0.0011	1843.82	-0.00215	1843.82	-0.00157	1843.82	-0.00216	1843.82	-0.000897002
	1841.89	0	1841.89	-0.00407	1841.89	-0.00392	1841.89	-0.00523	1841.89	-0.00614
	1839.96	0.000469496	1839.96	-0.0029	1839.96	-0.00291	1839.96	-0.00444	1839.96	-0.0048
	1838.03	0.00101	1838.03	-0.00171	1838.03	-0.00167	1838.03	-0.00318	1838.03	-0.00274
	1836.11	0.00085734	1836.11	-0.00153	1836.11	-0.00149	1836.11	-0.00303	1836.11	-0.00269
	1834.18	0.00123	1834.18	-0.00054453	1834.18	-0.000463634	1834.18	-0.00194	1834.18	-0.000986702
	1832.25	0.00225	1832.25	0.00136	1832.25	0.00176	1832.25	0.000590045	1832.25	0.00309
	1830.32	0.00195	1830.32	0.00135	1830.32	0.00205	1830.32	0.000955311	1830.32	0.00336
	1828.39	0.000775688	1828.39	6.05034e-05	1828.39	0.000728567	1828.39	-0.000758629	1828.39	0.00022425
	1826.46	0.000612385	1826.46	0.000242014	1826.46	0.000794801	1826.46	-0.000899116	1826.46	-8.97002e-05
	1824.53	0.00028578	1824.53	0.000151258	1824.53	0.000513309	1824.53	-0.0014	1824.53	-0.00121
	1822.6	-7.1445e-05	1822.6	0	1822.6	0	1822.6	-0.00225	1822.6	-0.003
	1820.68	0.000449083	1820.68	0.000574782	1820.68	0.000281492	1820.68	-0.00152	1820.68	-0.00206
	1818.75	0.00102	1818.75	0.00116	1818.75	0.000827917	1818.75	-0.000505753	1818.75	-0.000538201
	1816.82	0.00127	1816.82	0.00118	1816.82	0.000910709	1816.82	0	1816.82	0
	1814.89	0.00181	1814.89	0.00162	1814.89	0.00144	1814.89	0.000280974	1814.89	0.00022425
	1812.96	0.00262	1812.96	0.00247	1812.96	0.00248	1812.96	0.00126	1812.96	0.00161
	1811.03	0.00278	1811.03	0.00236	1811.03	0.00243	1811.03	0.000955311	1811.03	0.000717601
	1809.1	0.00248	1809.1	0.00163	1809.1	0.00147	1809.1	-0.000505753	1809.1	-0.00233
	1807.18	0.00284	1807.18	0.00183	1807.18	0.00142	1807.18	-0.00101	1807.18	-0.00363
	1805.25	0.00399	1805.25	0.00321	1805.25	0.00278	1805.25	0.00011239	1805.25	-0.00202
	1803.32	0.00534	1803.32	0.00478	1803.32	0.00459	1803.32	0.00197	1803.32	0.000672751
	1801.39	0.00591	1801.39	0.00508	1801.39	0.00505	1801.39	0.00236	1801.39	0.000538201
	1799.46	0.00579	1799.46	0.00433	1799.46	0.00416	1799.46	0.000983408	1799.46	-0.00265
	1797.53	0.00655	1797.53	0.00499	1797.53	0.00465	1797.53	0.0011	1797.53	-0.00309
	1795.6	0.00861	1795.6	0.00767	1795.6	0.00743	1795.6	0.00388	1795.6	0.00108
	1793.67	0.01005	1793.67	0.0093	1793.67	0.00937	1793.67	0.00573	1793.67	0.00354
	1791.75	0.00919	1791.75	0.00728	1791.75	0.0073	1791.75	0.00284	1791.75	-0.00229
	1789.82	0.00877	1789.82	0.00599	1789.82	0.00541	1789.82	0	1789.82	-0.00812
	1787.89	0.01062	1787.89	0.00827	1787.89	0.00724	1787.89	0.0014	1787.89	-0.0065
	1785.96	0.01276	1785.96	0.01085	1785.96	0.00969	1785.96	0.00365	1785.96	-0.0035
	1784.03	0.01425	1784.03	0.01231	1784.03	0.01116	1784.03	0.00489	1784.03	-0.00251
	1782.1	0.01576	1782.1	0.01375	1782.1	0.01267	1782.1	0.00615	1782.1	-0.00157
	1780.17	0.01717	1780.17	0.01496	1780.17	0.01388	1780.17	0.00708	1780.17	-0.00126
	1778.25	0.01898	1778.25	0.01679	1778.25	0.01566	1778.25	0.00857	1778.25	0
	1776.32	0.02211	1776.32	0.02063	1776.32	0.01969	1776.32	0.01273	1776.32	0.00538
	1774.39	0.02543	1774.39	0.02476	1774.39	0.02424	1774.39	0.01762	1774.39	0.01197
	1772.46	0.02669	1772.46	0.02556	1772.46	0.02527	1772.46	0.01857	1772.46	0.01148
	1770.53	0.02701	1770.53	0.02472	1770.53	0.02424	1770.53	0.0172	1770.53	0.00673
	1768.6	0.02895	1768.6	0.02635	1768.6	0.02552	1768.6	0.01846	1768.6	0.00637
	1766.67	0.032	1766.67	0.0298	1766.67	0.02853	1766.67	0.02163	1766.67	0.00901
	1764.74	0.03599	1764.74	0.0347	1764.74	0.03328	1764.74	0.02703	1764.74	0.01525
	1762.82	0.03978	1762.82	0.0391	1762.82	0.03782	1762.82	0.03259	1762.82	0.02153
	1760.89	0.04263	1760.89	0.04175	1760.89	0.04053	1760.89	0.0363	1760.89	0.02417
	1758.96	0.04614	1758.96	0.04541	1758.96	0.04419	1758.96	0.04108	1758.96	0.02848
	1757.03	0.05021	1757.03	0.04985	1757.03	0.0486	1757.03	0.04692	1757.03	0.03386
	1755.1	0.05468	1755.1	0.05489	1755.1	0.05368	1755.1	0.05367	1755.1	0.0405
	1753.17	0.0603	1753.17	0.06165	1753.17	0.06089	1753.17	0.06297	1753.17	0.0518
	1751.24	0.06576	1751.24	0.06779	1751.24	0.06771	1751.24	0.07224	1751.24	0.0627
	1749.31	0.06975	1749.31	0.07141	1749.31	0.07155	1749.31	0.07791	1749.31	0.06714
	1747.39	0.07398	1747.39	0.07558	1747.39	0.07556	1747.39	0.08283	1747.39	0.07113
	1745.46	0.07951	1745.46	0.08185	1745.46	0.08167	1745.46	0.08963	1745.46	0.07894
	1743.53	0.08569	1743.53	0.08905	1743.53	0.08882	1743.53	0.09753	1743.53	0.08862
	1741.6	0.09176	1741.6	0.09582	1741.6	0.09562	1741.6	0.10503	1741.6	0.09755
	1739.67	0.0977	1739.67	0.10195	1739.67	0.10177	1739.67	0.11183	1739.67	0.10499
	1737.74	0.10474	1737.74	0.10996	1737.74	0.11001	1737.74	0.12102	1737.74	0.11657
	1735.81	0.11271	1735.81	0.11957	1735.81	0.12011	1735.81	0.13248	1735.81	0.13199
	1733.89	0.11924	1733.89	0.12573	1733.89	0.12646	1733.89	0.1399	1733.89	0.13971
	1731.96	0.12487	1731.96	0.13019	1731.96	0.13043	1731.96	0.14425	1731.96	0.14195
	1730.03	0.1322	1730.03	0.13801	1730.03	0.13782	1730.03	0.15178	1730.03	0.15002
	1728.1	0.14042	1728.1	0.14711	1728.1	0.14661	1728.1	0.16072	1728.1	0.16029
	1726.17	0.14893	1726.17	0.15651	1726.17	0.15593	1726.17	0.17044	1726.17	0.17164
	1724.24	0.15788	1724.24	0.16613	1724.24	0.16567	1724.24	0.18089	1724.24	0.18371
	1722.31	0.1673	1722.31	0.17641	1722.31	0.17616	1722.31	0.1921	1722.31	0.1968
	1720.38	0.17747	1720.38	0.18818	1720.38	0.1885	1720.38	0.20517	1720.38	0.21322
	1718.46	0.18763	1718.46	0.19894	1718.46	0.19996	1718.46	0.21728	1718.46	0.22757
	1716.53	0.19625	1716.53	0.20533	1716.53	0.20625	1716.53	0.22337	1716.53	0.23071
	1714.6	0.20476	1714.6	0.21206	1714.6	0.21224	1714.6	0.22826	1714.6	0.23201
	1712.67	0.21469	1712.67	0.22226	1712.67	0.22183	1712.67	0.23669	1712.67	0.23986
	1710.74	0.22574	1710.74	0.23436	1710.74	0.23364	1710.74	0.24771	1710.74	0.25206
	1708.81	0.23744	1708.81	0.24714	1708.81	0.2465	1708.81	0.26013	1708.81	0.2665
	1706.88	0.24959	1706.88	0.25954	1706.88	0.25925	1706.88	0.27252	1706.88	0.28018
	1704.96	0.262	1704.96	0.27166	1704.96	0.27161	1704.96	0.28449	1704.96	0.29269
	1703.03	0.27465	1703.03	0.28526	1703.03	0.28553	1703.03	0.29817	1703.03	0.30866
	1701.1	0.2883	1701.1	0.29945	1701.1	0.30015	1701.1	0.31286	1701.1	0.32543
	1699.17	0.30231	1699.17	0.31189	1699.17	0.31256	1699.17	0.32576	1699.17	0.33709
	1697.24	0.31552	1697.24	0.32425	1697.24	0.32446	1697.24	0.33863	1697.24	0.34898
	1695.31	0.32965	1695.31	0.33755	1695.31	0.33703	1695.31	0.35203	1695.31	0.36122
	1693.38	0.34434	1693.38	0.35245	1693.38	0.35157	1693.38	0.36743	1693.38	0.37723
	1691.45	0.35957	1691.45	0.36957	1691.45	0.36894	1691.45	0.38637	1691.45	0.39997
	1689.53	0.37618	1689.53	0.38802	1689.53	0.3879	1689.53	0.40766	1689.53	0.42563
	1687.6	0.39284	1687.6	0.40673	1687.6	0.40745	1687.6	0.42961	1687.6	0.45258
	1685.67	0.40988	1685.67	0.42538	1685.67	0.42702	1685.67	0.45192	1685.67	0.48048
	1683.74	0.42803	1683.74	0.44167	1683.74	0.44328	1683.74	0.47251	1683.74	0.50304
	1681.81	0.44434	1681.81	0.457	1681.81	0.45819	1681.81	0.49095	1681.81	0.5225
	1679.88	0.46042	1679.88	0.47544	1679.88	0.4769	1679.88	0.51213	1679.88	0.54825
	1677.95	0.47745	1677.95	0.49545	1677.95	0.4974	1677.95	0.53556	1677.95	0.57803
	1676.02	0.49553	1676.02	0.5154	1676.02	0.51773	1676.02	0.56026	1676.02	0.60911
	1674.1	0.51388	1674.1	0.53494	1674.1	0.53762	1674.1	0.58572	1674.1	0.64064
	1672.17	0.53095	1672.17	0.5542	1672.17	0.55767	1672.17	0.6107	1672.17	0.67239
	1670.24	0.54766	1670.24	0.57253	1670.24	0.57679	1670.24	0.63486	1670.24	0.7032
	1668.31	0.56389	1668.31	0.58885	1668.31	0.59315	1668.31	0.6565	1668.31	0.72904
	1666.38	0.57862	1666.38	0.6055	1666.38	0.60994	1666.38	0.67706	1666.38	0.75424
	1664.45	0.59341	1664.45	0.62323	1664.45	0.62822	1664.45	0.69912	1664.45	0.78263
	1662.52	0.60842	1662.52	0.63946	1662.52	0.64493	1662.52	0.72104	1662.52	0.8104
	1660.6	0.62226	1660.6	0.6543	1660.6	0.66018	1660.6	0.74155	1660.6	0.83619
	1658.67	0.636	1658.67	0.67115	1658.67	0.67792	1658.67	0.76369	1658.67	0.86529
	1656.74	0.65032	1656.74	0.6904	1656.74	0.69866	1656.74	0.78867	1656.74	0.89956
	1654.81	0.66443	1654.81	0.70881	1654.81	0.71895	1654.81	0.81429	1654.81	0.93602
	1652.88	0.67573	1652.88	0.71914	1652.88	0.73001	1652.88	0.83528	1652.88	0.9658
	1650.95	0.68534	1650.95	0.72943	1650.95	0.74031	1650.95	0.85382	1650.95	0.99101
	1649.02	0.6964	1649.02	0.74558	1649.02	0.75748	1649.02	0.8763	1649.02	1.02317
	1647.09	0.70574	1647.09	0.75853	1647.09	0.77134	1647.09	0.89805	1647.09	1.05649
	1645.17	0.71171	1645.17	0.76609	1645.17	0.77914	1645.17	0.91465	1645.17	1.08291
	1643.24	0.71781	1643.24	0.77596	1643.24	0.78988	1643.24	0.93193	1643.24	1.10991
	1641.31	0.7245	1641.31	0.78775	1641.31	0.80339	1641.31	0.95186	1641.31	1.14152
	1639.38	0.73069	1639.38	0.79943	1639.38	0.81704	1639.38	0.97265	1639.38	1.1757
	1637.45	0.73426	1637.45	0.80813	1637.45	0.82737	1637.45	0.99158	1637.45	1.20934
	1635.52	0.73075	1635.52	0.80742	1635.52	0.82732	1635.52	1.00291	1635.52	1.23549
	1633.59	0.72574	1633.59	0.80533	1633.59	0.82553	1633.59	1.01058	1633.59	1.25553
	1631.67	0.72515	1631.67	0.80999	1631.67	0.8311	1631.67	1.02255	1631.67	1.27971
	1629.74	0.7236	1629.74	0.81406	1629.74	0.83656	1629.74	1.03502	1629.74	1.30594
	1627.81	0.71838	1627.81	0.8136	1627.81	0.83777	1627.81	1.04441	1627.81	1.32949
	1625.88	0.71164	1625.88	0.81138	1625.88	0.83729	1625.88	1.0518	1625.88	1.35053
	1623.95	0.70269	1623.95	0.80654	1623.95	0.83393	1623.95	1.05652	1623.95	1.36882
	1622.02	0.69203	1622.02	0.79942	1622.02	0.82782	1622.02	1.05871	1622.02	1.38412
	1620.09	0.68512	1620.09	0.79709	1620.09	0.82651	1620.09	1.06391	1620.09	1.40152
	1618.16	0.67807	1618.16	0.79503	1618.16	0.82568	1618.16	1.0697	1618.16	1.42031
	1616.24	0.66442	1616.24	0.78468	1616.24	0.81626	1616.24	1.0695	1616.24	1.43431
	1614.31	0.65342	1614.31	0.77712	1614.31	0.80939	1614.31	1.07166	1614.31	1.45054
	1612.38	0.64873	1612.38	0.77768	1612.38	0.81121	1612.38	1.08203	1612.38	1.47655
	1610.45	0.64482	1610.45	0.7796	1610.45	0.81499	1610.45	1.09616	1610.45	1.50889
	1608.52	0.63996	1608.52	0.78028	1608.52	0.81762	1608.52	1.1108	1608.52	1.54302
	1606.59	0.63494	1606.59	0.78039	1606.59	0.81924	1606.59	1.12395	1606.59	1.57482
	1604.66	0.62978	1604.66	0.77995	1604.66	0.81989	1604.66	1.13424	1604.66	1.60151
	1602.73	0.62335	1602.73	0.77751	1602.73	0.8184	1602.73	1.14053	1602.73	1.62173
	1600.81	0.616	1600.81	0.77323	1600.81	0.81505	1600.81	1.14348	1600.81	1.63604
	1598.88	0.60903	1598.88	0.76888	1598.88	0.81147	1598.88	1.14542	1598.88	1.64757
	1596.95	0.6026	1596.95	0.76488	1596.95	0.80826	1596.95	1.14736	1596.95	1.65842
	1595.02	0.59619	1595.02	0.76062	1595.02	0.80475	1595.02	1.14896	1595.02	1.66856
	1593.09	0.59001	1593.09	0.75647	1593.09	0.80113	1593.09	1.15045	1593.09	1.67784
	1591.16	0.5845	1591.16	0.75309	1591.16	0.79808	1591.16	1.15239	1591.16	1.68699
	1589.23	0.57929	1589.23	0.74982	1589.23	0.79523	1589.23	1.1543	1589.23	1.69551
	1587.31	0.57427	1587.31	0.74638	1587.31	0.79228	1587.31	1.15576	1587.31	1.70296
	1585.38	0.56918	1585.38	0.74268	1585.38	0.78904	1585.38	1.15626	1585.38	1.70897
	1583.45	0.56368	1583.45	0.73826	1583.45	0.78495	1583.45	1.15494	1583.45	1.71188
	1581.52	0.55837	1581.52	0.73377	1581.52	0.78069	1581.52	1.15247	1581.52	1.71229
	1579.59	0.55427	1579.59	0.73068	1579.59	0.77803	1579.59	1.15067	1579.59	1.71327
	1577.66	0.54804	1577.66	0.72472	1577.66	0.77235	1577.66	1.14491	1577.66	1.7083
	1575.73	0.53481	1575.73	0.70895	1575.73	0.75586	1575.73	1.12642	1575.73	1.68381
	1573.8	0.52447	1573.8	0.69656	1573.8	0.74276	1573.8	1.1101	1573.8	1.66147
	1571.88	0.51912	1571.88	0.69095	1571.88	0.73724	1571.88	1.10156	1571.88	1.65053
	1569.95	0.50913	1569.95	0.67864	1569.95	0.72476	1569.95	1.0847	1569.95	1.62662
	1568.02	0.49569	1568.02	0.66098	1568.02	0.70618	1568.02	1.05997	1568.02	1.59043
	1566.09	0.48567	1566.09	0.64805	1566.09	0.69242	1566.09	1.03983	1566.09	1.56137
	1564.16	0.47788	1564.16	0.63845	1564.16	0.68234	1564.16	1.02333	1564.16	1.53827
	1562.23	0.47336	1562.23	0.63374	1562.23	0.67768	1562.23	1.0135	1562.23	1.52549
	1560.3	0.46696	1560.3	0.62645	1560.3	0.67053	1560.3	1.00139	1560.3	1.50912
	1558.38	0.44507	1558.38	0.59653	1558.38	0.63864	1558.38	0.96051	1558.38	1.44704
	1556.45	0.42995	1556.45	0.57551	1556.45	0.61559	1556.45	0.93011	1556.45	1.39982
	1554.52	0.42488	1554.52	0.56909	1554.52	0.6087	1554.52	0.91876	1554.52	1.38295
	1552.59	0.42004	1552.59	0.56303	1552.59	0.60259	1552.59	0.90859	1552.59	1.36842
	1550.66	0.41488	1550.66	0.5565	1550.66	0.59595	1550.66	0.89872	1550.66	1.35425
	1548.73	0.41006	1548.73	0.5507	1548.73	0.58979	1548.73	0.89018	1548.73	1.34182
	1546.8	0.40737	1546.8	0.54815	1546.8	0.58718	1546.8	0.88619	1546.8	1.33662
	1544.87	0.40584	1544.87	0.54718	1544.87	0.58678	1544.87	0.88521	1544.87	1.33658
	1542.95	0.40368	1542.95	0.54495	1542.95	0.58525	1542.95	0.88313	1542.95	1.33523
	1541.02	0.39731	1541.02	0.53627	1541.02	0.57661	1541.02	0.8729	1541.02	1.32137
	1539.09	0.38651	1539.09	0.52139	1539.09	0.56042	1539.09	0.85405	1539.09	1.29271
	1537.16	0.38381	1537.16	0.51856	1537.16	0.55677	1537.16	0.84941	1537.16	1.28522
	1535.23	0.3851	1535.23	0.52168	1535.23	0.55999	1535.23	0.85315	1535.23	1.2915
	1533.3	0.38357	1533.3	0.52054	1533.3	0.55889	1533.3	0.85304	1533.3	1.29249
	1531.37	0.38193	1531.37	0.51889	1531.37	0.55711	1531.37	0.85262	1531.37	1.29298
	1529.45	0.38422	1529.45	0.52279	1529.45	0.56141	1529.45	0.85964	1529.45	1.30505
	1527.52	0.388	1527.52	0.52894	1527.52	0.56856	1527.52	0.87158	1527.52	1.32492
	1525.59	0.39233	1525.59	0.53626	1525.59	0.57704	1525.59	0.88675	1525.59	1.34985
	1523.66	0.39862	1523.66	0.54671	1523.66	0.5887	1523.66	0.90707	1523.66	1.38304
	1521.73	0.40694	1521.73	0.55994	1521.73	0.60342	1521.73	0.93488	1521.73	1.42861
	1519.8	0.4166	1519.8	0.57487	1519.8	0.61994	1519.8	0.96638	1519.8	1.48028
	1517.87	0.42692	1517.87	0.59083	1517.87	0.6375	1517.87	0.9976	1517.87	1.53181
	1515.94	0.43692	1515.94	0.60632	1515.94	0.65442	1515.94	1.02839	1515.94	1.58325
	1514.02	0.44499	1514.02	0.6191	1514.02	0.66828	1514.02	1.05346	1514.02	1.6255
	1512.09	0.4516	1512.09	0.63002	1512.09	0.68028	1512.09	1.07338	1512.09	1.65959
	1510.16	0.4573	1510.16	0.63978	1510.16	0.69159	1510.16	1.09054	1510.16	1.68973
	1508.23	0.4586	1508.23	0.64297	1508.23	0.69623	1508.23	1.0985	1508.23	1.70538
	1506.3	0.44938	1506.3	0.62998	1506.3	0.68237	1506.3	1.08397	1506.3	1.68372
	1504.37	0.44273	1504.37	0.62036	1504.37	0.67103	1504.37	1.07012	1504.37	1.66188
	1502.44	0.44264	1502.44	0.62072	1502.44	0.67099	1502.44	1.06852	1502.44	1.66008
	1500.51	0.44257	1500.51	0.62125	1500.51	0.67172	1500.51	1.06804	1500.51	1.66048
	1498.59	0.43941	1498.59	0.61735	1498.59	0.66795	1498.59	1.06264	1498.59	1.65304
	1496.66	0.4325	1496.66	0.6081	1496.66	0.65811	1496.66	1.04997	1496.66	1.63389
	1494.73	0.42663	1494.73	0.60036	1494.73	0.64957	1494.73	1.03786	1494.73	1.61559
	1492.8	0.42414	1492.8	0.5975	1492.8	0.64647	1492.8	1.03188	1492.8	1.60684
	1490.87	0.41974	1490.87	0.59169	1490.87	0.64064	1490.87	1.0226	1490.87	1.59254
	1488.94	0.40949	1488.94	0.57687	1488.94	0.62508	1488.94	1.00066	1488.94	1.55769
	1487.01	0.39848	1487.01	0.56085	1487.01	0.60743	1487.01	0.97467	1487.01	1.5162
	1485.09	0.39008	1485.09	0.54881	1485.09	0.59373	1485.09	0.95298	1485.09	1.48144
	1483.16	0.38169	1483.16	0.53683	1483.16	0.58045	1483.16	0.93163	1483.16	1.44677
	1481.23	0.37133	1481.23	0.52195	1481.23	0.56433	1481.23	0.90608	1481.23	1.40479
	1479.3	0.3607	1479.3	0.50663	1479.3	0.54778	1479.3	0.8797	1479.3	1.36107
	1477.37	0.35082	1477.37	0.4923	1477.37	0.53243	1477.37	0.85483	1477.37	1.31989
	1475.44	0.34011	1475.44	0.47674	1475.44	0.51576	1475.44	0.82834	1475.44	1.27603
	1473.51	0.3256	1473.51	0.45574	1473.51	0.49288	1473.51	0.79353	1473.51	1.21862
	1471.58	0.30898	1471.58	0.43165	1471.58	0.46613	1471.58	0.75312	1471.58	1.15206
	1469.66	0.29929	1469.66	0.41769	1469.66	0.45047	1469.66	0.72755	1469.66	1.10973
	1467.73	0.29475	1467.73	0.4113	1467.73	0.44337	1467.73	0.71412	1467.73	1.08726
	1465.8	0.28881	1465.8	0.40276	1465.8	0.43408	1465.8	0.69881	1465.8	1.06201
	1463.87	0.28128	1463.87	0.39168	1463.87	0.42201	1463.87	0.68052	1463.87	1.032
	1461.94	0.27782	1461.94	0.38672	1461.94	0.41669	1461.94	0.67111	1461.94	1.01635
	1460.01	0.27769	1460.01	0.38699	1460.01	0.4175	1460.01	0.6699	1460.01	1.01428
	1458.08	0.27382	1458.08	0.38176	1458.08	0.41272	1458.08	0.66242	1458.08	1.00267
	1456.16	0.26401	1456.16	0.36741	1456.16	0.39725	1456.16	0.64191	1456.16	0.9702
	1454.23	0.25916	1454.23	0.36031	1454.23	0.38879	1454.23	0.62966	1454.23	0.95046
	1452.3	0.2582	1452.3	0.35912	1452.3	0.38694	1452.3	0.6255	1452.3	0.94374
	1450.37	0.25684	1450.37	0.35744	1450.37	0.38495	1450.37	0.62126	1450.37	0.9371
	1448.44	0.25383	1448.44	0.35325	1448.44	0.38048	1448.44	0.6141	1448.44	0.9258
	1446.51	0.24995	1446.51	0.34762	1446.51	0.37445	1446.51	0.60496	1446.51	0.91149
	1444.58	0.24706	1444.58	0.34354	1444.58	0.36998	1444.58	0.59755	1444.58	0.90023
	1442.65	0.24514	1442.65	0.34094	1442.65	0.36712	1442.65	0.59221	1442.65	0.89247
	1440.73	0.24402	1440.73	0.33955	1440.73	0.36564	1440.73	0.58881	1440.73	0.88785
	1438.8	0.24319	1438.8	0.3387	1438.8	0.36496	1438.8	0.58679	1438.8	0.88512
	1436.87	0.2396	1436.87	0.33377	1436.87	0.35996	1436.87	0.57973	1436.87	0.87422
	1434.94	0.23495	1434.94	0.32717	1434.94	0.35274	1434.94	0.56953	1434.94	0.85852
	1433.01	0.23338	1433.01	0.32513	1433.01	0.35028	1433.01	0.56448	1433.01	0.85166
	1431.08	0.23204	1431.08	0.32356	1431.08	0.34855	1431.08	0.55995	1431.08	0.84632
	1429.15	0.22938	1429.15	0.31988	1429.15	0.34473	1429.15	0.55273	1429.15	0.8369
	1427.22	0.22766	1427.22	0.31745	1427.22	0.34218	1427.22	0.54742	1427.22	0.83026
	1425.3	0.22701	1425.3	0.31652	1425.3	0.34132	1425.3	0.54492	1425.3	0.82775
	1423.37	0.2265	1423.37	0.31589	1423.37	0.34077	1423.37	0.54343	1423.37	0.82636
	1421.44	0.22658	1421.44	0.31627	1421.44	0.34143	1421.44	0.54377	1421.44	0.82753
	1419.51	0.22548	1419.51	0.31492	1419.51	0.34047	1419.51	0.54284	1419.51	0.82663
	1417.58	0.22261	1417.58	0.31082	1417.58	0.33613	1417.58	0.53818	1417.58	0.81941
	1415.65	0.22151	1415.65	0.30941	1415.65	0.33413	1415.65	0.53582	1415.65	0.81551
	1413.72	0.22157	1413.72	0.30985	1413.72	0.3343	1413.72	0.53579	1413.72	0.81546
	1411.8	0.22092	1411.8	0.30925	1411.8	0.3336	1411.8	0.53492	1411.8	0.81385
	1409.87	0.21959	1409.87	0.30757	1409.87	0.33181	1409.87	0.53278	1409.87	0.80954
	1407.94	0.21828	1407.94	0.30589	1407.94	0.32999	1407.94	0.53056	1407.94	0.8051
	1406.01	0.21635	1406.01	0.30324	1406.01	0.32726	1406.01	0.52722	1406.01	0.799
	1404.08	0.21346	1404.08	0.2992	1404.08	0.32297	1404.08	0.52185	1404.08	0.78941
	1402.15	0.21151	1402.15	0.29665	1402.15	0.32017	1402.15	0.51789	1402.15	0.78219
	1400.22	0.21014	1400.22	0.29488	1400.22	0.31842	1400.22	0.51517	1400.22	0.77707
	1398.29	0.20795	1398.29	0.29178	1398.29	0.31534	1398.29	0.51089	1398.29	0.76967
	1396.37	0.2052	1396.37	0.28788	1396.37	0.31126	1396.37	0.50511	1396.37	0.76034
	1394.44	0.20177	1394.44	0.28294	1394.44	0.3059	1394.44	0.49724	1394.44	0.74801
	1392.51	0.19917	1392.51	0.27912	1392.51	0.30153	1392.51	0.49041	1392.51	0.73716
	1390.58	0.1985	1390.58	0.27819	1390.58	0.30038	1390.58	0.4878	1390.58	0.73294
	1388.65	0.19758	1388.65	0.27701	1388.65	0.29926	1388.65	0.48572	1388.65	0.72953
	1386.72	0.19493	1386.72	0.27341	1386.72	0.29552	1386.72	0.48077	1386.72	0.7211
	1384.79	0.19276	1384.79	0.27047	1384.79	0.29214	1384.79	0.47639	1384.79	0.71303
	1382.87	0.19197	1382.87	0.26938	1382.87	0.2908	1382.87	0.47471	1382.87	0.70935
	1380.94	0.19134	1380.94	0.26856	1380.94	0.28999	1380.94	0.47386	1380.94	0.70733
	1379.01	0.19065	1379.01	0.26771	1379.01	0.28929	1379.01	0.47316	1379.01	0.70554
	1377.08	0.19018	1377.08	0.26724	1377.08	0.28898	1377.08	0.47285	1377.08	0.70446
	1375.15	0.18908	1375.15	0.26581	1375.15	0.28759	1375.15	0.47108	1375.15	0.7015
	1373.22	0.18705	1373.22	0.26295	1373.22	0.28441	1373.22	0.46647	1373.22	0.69491
	1371.29	0.18578	1371.29	0.26122	1371.29	0.28224	1371.29	0.46257	1371.29	0.68988
	1369.36	0.18529	1369.36	0.26069	1369.36	0.28141	1369.36	0.46035	1369.36	0.6876
	1367.44	0.18489	1367.44	0.26036	1367.44	0.28096	1367.44	0.45897	1367.44	0.6863
	1365.51	0.18518	1365.51	0.26098	1365.51	0.28181	1365.51	0.4597	1365.51	0.68791
	1363.58	0.18548	1363.58	0.26148	1363.58	0.28283	1363.58	0.46144	1363.58	0.69078
	1361.65	0.18504	1361.65	0.26083	1361.65	0.2824	1361.65	0.46201	1361.65	0.6915
	1359.72	0.18528	1359.72	0.2613	1359.72	0.2827	1359.72	0.46338	1359.72	0.69352
	1357.79	0.18669	1357.79	0.26366	1357.79	0.285	1357.79	0.46712	1357.79	0.69966
	1355.86	0.18831	1355.86	0.26634	1355.86	0.28785	1355.86	0.47161	1355.86	0.70769
	1353.93	0.18972	1353.93	0.26857	1353.93	0.29037	1353.93	0.47574	1353.93	0.71558
	1352.01	0.19092	1352.01	0.27054	1352.01	0.29254	1352.01	0.4794	1352.01	0.72271
	1350.08	0.19163	1350.08	0.27192	1350.08	0.29401	1350.08	0.4819	1350.08	0.72792
	1348.15	0.19154	1348.15	0.27213	1348.15	0.29426	1348.15	0.48246	1348.15	0.7298
	1346.22	0.19077	1346.22	0.27124	1346.22	0.29341	1346.22	0.48106	1346.22	0.72832
	1344.29	0.18975	1344.29	0.26998	1344.29	0.29222	1344.29	0.47889	1344.29	0.72541
	1342.36	0.1888	1342.36	0.26885	1342.36	0.29124	1342.36	0.47712	1342.36	0.7228
	1340.43	0.18736	1340.43	0.26685	1340.43	0.28944	1340.43	0.47471	1340.43	0.7189
	1338.51	0.18511	1338.51	0.26349	1338.51	0.28595	1338.51	0.47004	1338.51	0.71137
	1336.58	0.18327	1336.58	0.26072	1336.58	0.28272	1336.58	0.46515	1336.58	0.70347
	1334.65	0.18241	1334.65	0.25954	1334.65	0.28108	1334.65	0.46229	1334.65	0.69881
	1332.72	0.18204	1332.72	0.25917	1332.72	0.28043	1332.72	0.46127	1332.72	0.69724
	1330.79	0.18186	1330.79	0.25908	1330.79	0.28032	1330.79	0.46147	1330.79	0.6976
	1328.86	0.1819	1328.86	0.25932	1328.86	0.28066	1328.86	0.46245	1328.86	0.6993
	1326.93	0.18233	1326.93	0.26012	1326.93	0.28156	1326.93	0.46423	1326.93	0.70226
	1325	0.18313	1325	0.26147	1325	0.2831	1325	0.46689	1325	0.70666
	1323.08	0.18424	1323.08	0.26327	1323.08	0.28535	1323.08	0.47038	1323.08	0.71276
	1321.15	0.1856	1321.15	0.26547	1321.15	0.2881	1321.15	0.47471	1321.15	0.72047
	1319.22	0.18702	1319.22	0.26774	1319.22	0.29075	1319.22	0.47934	1319.22	0.72841
	1317.29	0.18843	1317.29	0.27	1317.29	0.29317	1317.29	0.48403	1317.29	0.7359
	1315.36	0.18999	1315.36	0.27243	1315.36	0.2958	1315.36	0.48906	1315.36	0.74379
	1313.43	0.19165	1313.43	0.27494	1313.43	0.29858	1313.43	0.49432	1313.43	0.75223
	1311.5	0.19331	1311.5	0.27748	1311.5	0.30135	1311.5	0.4996	1311.5	0.76075
	1309.58	0.19512	1309.58	0.28034	1309.58	0.30446	1309.58	0.50542	1309.58	0.76994
	1307.65	0.1971	1307.65	0.28355	1307.65	0.30797	1307.65	0.51199	1307.65	0.7803
	1305.72	0.19925	1305.72	0.28707	1305.72	0.31171	1305.72	0.51907	1305.72	0.79151
	1303.79	0.20163	1303.79	0.29089	1303.79	0.31573	1303.79	0.52652	1303.79	0.80358
	1301.86	0.20409	1301.86	0.29482	1301.86	0.32007	1301.86	0.53408	1301.86	0.81641
	1299.93	0.20651	1299.93	0.29874	1299.93	0.32454	1299.93	0.54161	1299.93	0.82955
	1298	0.20883	1298	0.30244	1298	0.32878	1298	0.54891	1298	0.84219
	1296.07	0.21099	1296.07	0.30584	1296.07	0.33262	1296.07	0.55577	1296.07	0.8539
	1294.15	0.21303	1294.15	0.30911	1294.15	0.33615	1294.15	0.5622	1294.15	0.86475
	1292.22	0.21507	1292.22	0.31235	1292.22	0.33964	1292.22	0.56858	1292.22	0.87543
	1290.29	0.21722	1290.29	0.31562	1290.29	0.34325	1290.29	0.57518	1290.29	0.88628
	1288.36	0.21945	1288.36	0.31899	1288.36	0.34701	1288.36	0.58215	1288.36	0.89758
	1286.43	0.22173	1286.43	0.32262	1286.43	0.35102	1286.43	0.58968	1286.43	0.90951
	1284.5	0.22425	1284.5	0.32666	1284.5	0.35544	1284.5	0.59777	1284.5	0.92239
	1282.57	0.22692	1282.57	0.33097	1282.57	0.36004	1282.57	0.60629	1282.57	0.93611
	1280.65	0.22956	1280.65	0.33507	1280.65	0.36445	1280.65	0.61469	1280.65	0.94961
	1278.72	0.23183	1278.72	0.33853	1278.72	0.36842	1278.72	0.62216	1278.72	0.96154
	1276.79	0.23354	1276.79	0.34125	1276.79	0.37173	1276.79	0.62823	1276.79	0.97136
	1274.86	0.23476	1274.86	0.34337	1274.86	0.37417	1274.86	0.63298	1274.86	0.97899
	1272.93	0.23559	1272.93	0.34494	1272.93	0.37582	1272.93	0.63666	1272.93	0.98473
	1271	0.23622	1271	0.34606	1271	0.37703	1271	0.6395	1271	0.98953
	1269.07	0.23685	1269.07	0.34715	1269.07	0.37831	1269.07	0.64214	1269.07	0.99437
	1267.14	0.23768	1267.14	0.34864	1267.14	0.38001	1267.14	0.64545	1267.14	1.00007
	1265.22	0.23873	1265.22	0.35057	1265.22	0.38205	1265.22	0.64964	1265.22	1.00671
	1263.29	0.23997	1263.29	0.35272	1263.29	0.38434	1263.29	0.65414	1263.29	1.01388
	1261.36	0.24121	1261.36	0.3546	1261.36	0.3865	1261.36	0.65815	1261.36	1.02065
	1259.43	0.2421	1259.43	0.35594	1259.43	0.38808	1259.43	0.66127	1259.43	1.02617
	1257.5	0.24272	1257.5	0.35708	1257.5	0.3893	1257.5	0.66386	1257.5	1.03092
	1255.57	0.24342	1255.57	0.35841	1255.57	0.39071	1255.57	0.66664	1255.57	1.0359
	1253.64	0.24438	1253.64	0.36007	1253.64	0.39257	1253.64	0.67004	1253.64	1.04178
	1251.71	0.24555	1251.71	0.36205	1251.71	0.39485	1251.71	0.6742	1251.71	1.04886
	1249.79	0.24685	1249.79	0.36426	1249.79	0.39743	1249.79	0.67906	1249.79	1.05725
	1247.86	0.24838	1247.86	0.36676	1247.86	0.40028	1247.86	0.68442	1247.86	1.06658
	1245.93	0.25016	1245.93	0.36965	1245.93	0.40343	1245.93	0.69024	1245.93	1.07636
	1244	0.25205	1244	0.37278	1244	0.40667	1244	0.6962	1244	1.08627
	1242.07	0.25388	1242.07	0.37591	1242.07	0.40985	1242.07	0.70218	1242.07	1.09623
	1240.14	0.25572	1240.14	0.37902	1240.14	0.41316	1240.14	0.70828	1240.14	1.10636
	1238.21	0.2575	1238.21	0.38206	1238.21	0.41654	1238.21	0.71432	1238.21	1.1165
	1236.29	0.25912	1236.29	0.38479	1236.29	0.41959	1236.29	0.72	1236.29	1.12623
	1234.36	0.26049	1234.36	0.38699	1234.36	0.42202	1234.36	0.7248	1234.36	1.1348
	1232.43	0.26126	1232.43	0.38842	1232.43	0.42365	1232.43	0.72812	1232.43	1.14112
	1230.5	0.26117	1230.5	0.38873	1230.5	0.42421	1230.5	0.72944	1230.5	1.14408
	1228.57	0.2603	1228.57	0.38774	1228.57	0.42346	1228.57	0.72859	1228.57	1.143
	1226.64	0.2588	1226.64	0.38557	1226.64	0.42134	1226.64	0.72564	1226.64	1.13816
	1224.71	0.25669	1224.71	0.38258	1224.71	0.41811	1224.71	0.72095	1224.71	1.13063
	1222.78	0.25404	1222.78	0.37905	1222.78	0.41421	1222.78	0.71505	1222.78	1.12152
	1220.86	0.25102	1220.86	0.3752	1220.86	0.40992	1220.86	0.70834	1220.86	1.11125
	1218.93	0.24786	1218.93	0.37098	1218.93	0.40523	1218.93	0.701	1218.93	1.09968
	1217	0.24459	1217	0.36627	1217	0.40015	1217	0.69291	1217	1.08672
	1215.07	0.24107	1215.07	0.36113	1215.07	0.3947	1215.07	0.68397	1215.07	1.0725
	1213.14	0.23716	1213.14	0.35555	1213.14	0.38874	1213.14	0.67431	1213.14	1.05712
	1211.21	0.23294	1211.21	0.34951	1211.21	0.38227	1211.21	0.66386	1211.21	1.04061
	1209.28	0.22856	1209.28	0.34313	1209.28	0.37536	1209.28	0.65267	1209.28	1.02321
	1207.36	0.224	1207.36	0.3365	1207.36	0.36809	1207.36	0.64093	1207.36	1.00482
	1205.43	0.21929	1205.43	0.32967	1205.43	0.36061	1205.43	0.62876	1205.43	0.98549
	1203.5	0.21442	1203.5	0.32265	1203.5	0.35304	1203.5	0.6164	1203.5	0.96544
	1201.57	0.20943	1201.57	0.31554	1201.57	0.34536	1201.57	0.60387	1201.57	0.94504
	1199.64	0.20438	1199.64	0.30843	1199.64	0.33758	1199.64	0.59128	1199.64	0.92454
	1197.71	0.19943	1197.71	0.30143	1197.71	0.32989	1197.71	0.57867	1197.71	0.90431
	1195.78	0.19472	1195.78	0.29473	1195.78	0.32256	1195.78	0.56636	1195.78	0.8848
	1193.85	0.19035	1193.85	0.28839	1193.85	0.31573	1193.85	0.55478	1193.85	0.86668
	1191.93	0.18643	1191.93	0.28255	1191.93	0.30954	1191.93	0.54441	1191.93	0.85018
	1190	0.18293	1190	0.27738	1190	0.30399	1190	0.53542	1190	0.83547
	1188.07	0.17974	1188.07	0.27286	1188.07	0.29899	1188.07	0.52761	1188.07	0.82255
	1186.14	0.17681	1186.14	0.26874	1186.14	0.29446	1186.14	0.5205	1186.14	0.81107
	1184.21	0.17409	1184.21	0.2649	1184.21	0.2903	1184.21	0.51382	1184.21	0.80053
	1182.28	0.17153	1182.28	0.26121	1182.28	0.28639	1182.28	0.50735	1182.28	0.79048
	1180.35	0.16897	1180.35	0.25747	1180.35	0.2824	1180.35	0.50089	1180.35	0.78048
	1178.42	0.16637	1178.42	0.25374	1178.42	0.27838	1178.42	0.49457	1178.42	0.77066
	1176.5	0.16382	1176.5	0.25027	1176.5	0.27457	1176.5	0.48856	1176.5	0.76133
	1174.57	0.16132	1174.57	0.2469	1174.57	0.27099	1174.57	0.4826	1174.57	0.75205
	1172.64	0.15874	1172.64	0.24325	1172.64	0.26732	1172.64	0.47628	1172.64	0.74227
	1170.71	0.15589	1170.71	0.23929	1170.71	0.2631	1170.71	0.46937	1170.71	0.73164
	1168.78	0.15272	1168.78	0.23487	1168.78	0.25818	1168.78	0.4615	1168.78	0.71926
	1166.85	0.14915	1166.85	0.2297	1166.85	0.25255	1166.85	0.45237	1166.85	0.70455
	1164.92	0.14504	1164.92	0.22365	1164.92	0.24601	1164.92	0.44155	1164.92	0.68733
	1163	0.14037	1163	0.21684	1163	0.23849	1163	0.42908	1163	0.66768
	1161.07	0.1354	1161.07	0.20961	1161.07	0.23051	1161.07	0.41573	1161.07	0.6466
	1159.14	0.13049	1159.14	0.20258	1159.14	0.22281	1159.14	0.40275	1159.14	0.62611
	1157.21	0.126	1157.21	0.19624	1157.21	0.21587	1157.21	0.39114	1157.21	0.60776
	1155.28	0.12218	1155.28	0.19078	1155.28	0.20989	1155.28	0.38114	1155.28	0.59189
	1153.35	0.11896	1153.35	0.18603	1153.35	0.20473	1153.35	0.37246	1153.35	0.57803
	1151.42	0.11605	1151.42	0.18177	1151.42	0.20014	1151.42	0.36459	1151.42	0.56569
	1149.49	0.11342	1149.49	0.17788	1149.49	0.19592	1149.49	0.35737	1149.49	0.55439
	1147.57	0.11105	1147.57	0.17426	1147.57	0.19198	1147.57	0.35077	1147.57	0.54408
	1145.64	0.10877	1145.64	0.17095	1145.64	0.18827	1145.64	0.34453	1145.64	0.53488
	1143.71	0.1065	1143.71	0.16779	1143.71	0.18476	1143.71	0.33849	1143.71	0.5265
	1141.78	0.10424	1141.78	0.16461	1141.78	0.18146	1141.78	0.33248	1141.78	0.51815
	1139.85	0.10206	1139.85	0.1615	1139.85	0.17837	1139.85	0.32649	1139.85	0.50968
	1137.92	0.09997	1137.92	0.15856	1137.92	0.17529	1137.92	0.32062	1137.92	0.50129
	1135.99	0.09787	1135.99	0.15561	1135.99	0.17209	1135.99	0.31483	1135.99	0.49299
	1134.07	0.09576	1134.07	0.15251	1134.07	0.16873	1134.07	0.30896	1134.07	0.48425
	1132.14	0.09349	1132.14	0.14917	1132.14	0.16507	1132.14	0.30281	1132.14	0.47474
	1130.21	0.09084	1130.21	0.14542	1130.21	0.16093	1130.21	0.29595	1130.21	0.46411
	1128.28	0.0878	1128.28	0.14109	1128.28	0.15631	1128.28	0.28825	1128.28	0.452
	1126.35	0.08456	1126.35	0.13634	1126.35	0.15124	1126.35	0.27991	1126.35	0.4385
	1124.42	0.08119	1124.42	0.13143	1124.42	0.14588	1124.42	0.27139	1124.42	0.42424
	1122.49	0.07784	1122.49	0.12653	1122.49	0.14056	1122.49	0.26285	1122.49	0.40997
	1120.56	0.07464	1120.56	0.12185	1120.56	0.13536	1120.56	0.25448	1120.56	0.39621
	1118.64	0.07162	1118.64	0.11753	1118.64	0.13046	1118.64	0.24644	1118.64	0.3832
	1116.71	0.06886	1116.71	0.11344	1116.71	0.12608	1116.71	0.23883	1116.71	0.37109
	1114.78	0.06633	1114.78	0.10966	1114.78	0.12212	1114.78	0.23175	1114.78	0.36001
	1112.85	0.06395	1112.85	0.10627	1112.85	0.11836	1112.85	0.22523	1112.85	0.34983
	1110.92	0.06173	1110.92	0.10313	1110.92	0.11483	1110.92	0.21905	1110.92	0.34046
	1108.99	0.05962	1108.99	0.10003	1108.99	0.11155	1108.99	0.21317	1108.99	0.3318
	1107.06	0.05764	1107.06	0.09703	1107.06	0.10842	1107.06	0.20761	1107.06	0.32364
	1105.13	0.05578	1105.13	0.09419	1105.13	0.10533	1105.13	0.2023	1105.13	0.31548
	1103.21	0.05388	1103.21	0.0913	1103.21	0.10217	1103.21	0.19702	1103.21	0.30709
	1101.28	0.05182	1101.28	0.08835	1101.28	0.09887	1101.28	0.19162	1101.28	0.29848
	1099.35	0.04975	1099.35	0.0854	1099.35	0.09557	1099.35	0.18609	1099.35	0.28982
	1097.42	0.04786	1097.42	0.08253	1097.42	0.09245	1097.42	0.18061	1097.42	0.28148
	1095.49	0.04607	1095.49	0.07983	1095.49	0.08955	1095.49	0.17533	1095.49	0.27368
	1093.56	0.04426	1093.56	0.07731	1093.56	0.08683	1093.56	0.17027	1093.56	0.26627
	1091.63	0.0425	1091.63	0.0749	1091.63	0.08417	1091.63	0.16552	1091.63	0.25928
	1089.71	0.04095	1089.71	0.07262	1089.71	0.08155	1089.71	0.16114	1089.71	0.25264
	1087.78	0.03953	1087.78	0.07038	1087.78	0.07907	1087.78	0.15706	1087.78	0.24623
	1085.85	0.0381	1085.85	0.06817	1085.85	0.07667	1085.85	0.1531	1085.85	0.23986
	1083.92	0.03676	1083.92	0.06607	1083.92	0.07436	1083.92	0.14914	1083.92	0.23376
	1081.99	0.03554	1081.99	0.06398	1081.99	0.07223	1081.99	0.14529	1081.99	0.22802
	1080.06	0.0343	1080.06	0.06186	1080.06	0.07011	1080.06	0.14161	1080.06	0.22228
	1078.13	0.03297	1078.13	0.05991	1078.13	0.06796	1078.13	0.13813	1078.13	0.21672
	1076.2	0.03164	1076.2	0.05814	1076.2	0.06582	1076.2	0.13501	1076.2	0.21138
	1074.28	0.03038	1074.28	0.05651	1074.28	0.0638	1074.28	0.13209	1074.28	0.20609
	1072.35	0.02916	1072.35	0.05489	1072.35	0.06193	1072.35	0.12922	1072.35	0.20088
	1070.42	0.02806	1070.42	0.05315	1070.42	0.06007	1070.42	0.12627	1070.42	0.19591
	1068.49	0.02707	1068.49	0.05131	1068.49	0.05814	1068.49	0.12309	1068.49	0.19079
	1066.56	0.02602	1066.56	0.04948	1066.56	0.05615	1066.56	0.11978	1066.56	0.18559
	1064.63	0.02489	1064.63	0.04777	1064.63	0.05413	1064.63	0.11644	1064.63	0.18052
	1062.7	0.02382	1062.7	0.04615	1062.7	0.05213	1062.7	0.11309	1062.7	0.17554
	1060.78	0.02282	1060.78	0.04458	1060.78	0.0503	1060.78	0.10975	1060.78	0.1707
	1058.85	0.02181	1058.85	0.04305	1058.85	0.0487	1058.85	0.10629	1058.85	0.1659
	1056.92	0.02075	1056.92	0.04146	1056.92	0.04704	1056.92	0.10247	1056.92	0.16101
	1054.99	0.01961	1054.99	0.03961	1054.99	0.0452	1054.99	0.09828	1054.99	0.15594
	1053.06	0.01843	1053.06	0.03769	1053.06	0.04323	1053.06	0.09404	1053.06	0.15079
	1051.13	0.01728	1051.13	0.03588	1051.13	0.04121	1051.13	0.09022	1051.13	0.14554
	1049.2	0.01623	1049.2	0.03424	1049.2	0.03931	1049.2	0.08693	1049.2	0.14034
	1047.27	0.01535	1047.27	0.03282	1047.27	0.03762	1047.27	0.0841	1047.27	0.13549
	1045.35	0.01456	1045.35	0.03143	1045.35	0.03601	1045.35	0.08126	1045.35	0.13096
	1043.42	0.01373	1043.42	0.03001	1043.42	0.03442	1043.42	0.07828	1043.42	0.12652
	1041.49	0.01288	1041.49	0.02857	1041.49	0.03293	1041.49	0.0753	1041.49	0.12204
	1039.56	0.01206	1039.56	0.02709	1039.56	0.03146	1039.56	0.07235	1039.56	0.11728
	1037.63	0.01131	1037.63	0.02555	1037.63	0.02987	1037.63	0.06932	1037.63	0.11244
	1035.7	0.01056	1035.7	0.02405	1035.7	0.02818	1035.7	0.06625	1035.7	0.10742
	1033.77	0.00969	1033.77	0.02263	1033.77	0.02646	1033.77	0.06311	1033.77	0.10212
	1031.85	0.00874	1031.85	0.02121	1031.85	0.02485	1031.85	0.05993	1031.85	0.09692
	1029.92	0.00788	1029.92	0.01977	1029.92	0.02333	1029.92	0.05701	1029.92	0.09208
	1027.99	0.0072	1027.99	0.01842	1027.99	0.02182	1027.99	0.05431	1027.99	0.08746
	1026.06	0.00668	1026.06	0.01733	1026.06	0.02048	1026.06	0.05181	1026.06	0.0832
	1024.13	0.00636	1024.13	0.01653	1024.13	0.01954	1024.13	0.04973	1024.13	0.07992
	1022.2	0.00626	1022.2	0.01596	1022.2	0.01884	1022.2	0.04819	1022.2	0.07759
	1020.27	0.00629	1020.27	0.01572	1020.27	0.01841	1020.27	0.0472	1020.27	0.07607
	1018.34	0.00638	1018.34	0.01578	1018.34	0.01828	1018.34	0.04653	1018.34	0.07499
	1016.42	0.00643	1016.42	0.01564	1016.42	0.01808	1016.42	0.04541	1016.42	0.07351
	1014.49	0.0062	1014.49	0.01478	1014.49	0.0172	1014.49	0.04305	1014.49	0.07015
	1012.56	0.00542	1012.56	0.01305	1012.56	0.01542	1012.56	0.039	1012.56	0.06414
	1010.63	0.00417	1010.63	0.01075	1010.63	0.01292	1010.63	0.03366	1010.63	0.05611
	1008.7	0.00285	1008.7	0.00829	1008.7	0.01018	1008.7	0.02807	1008.7	0.04736
	1006.77	0.00167	1006.77	0.00607	1006.77	0.00763	1006.77	0.02326	1006.77	0.03911
	1004.84	0.000765482	1004.84	0.0043	1004.84	0.00558	1004.84	0.01964	1004.84	0.03189
	1002.91	0.000204128	1002.91	0.00299	1002.91	0.00399	1002.91	0.01714	1002.91	0.02606
	1000.99	0	1000.99	0.00209	1000.99	0.00283	1000.99	0.01554	1000.99	0.0213
	999.057	-0.000581766	999.057	0.00138	999.057	0.00192	999.057	0.01425	999.057	0.01722
	997.129	-0.00114	997.129	0.00080167	997.129	0.00116	997.129	0.01242	997.129	0.01359
	995.2	-0.00166	995.2	0.000378146	995.2	0.00049675	995.2	0.00964	995.2	0.01014
	993.271	-0.00204	993.271	9.07551e-05	993.271	4.9675e-05	993.271	0.00641	993.271	0.00709
	991.343	-0.00221	991.343	0	991.343	-9.93501e-05	991.343	0.00371	991.343	0.00457
	989.414	-0.00229	989.414	-0.000650411	989.414	0	989.414	0.00194	989.414	0.00265
	987.485	-0.00226	987.485	-0.0011	987.485	-0.00049675	987.485	0.000730532	987.485	0.00117
	985.557	-0.00203	985.557	-0.00138	985.557	-0.000827917	985.557	2.80974e-05	985.557	4.48501e-05
	983.628	-0.00163	983.628	-0.00148	983.628	-0.000976943	983.628	0	983.628	-0.000672751
	981.699	-0.00108	981.699	-0.00142	981.699	-0.000960384	981.699	-0.000196682	981.699	-0.000986702
	979.771	-0.000347018	979.771	-0.00116	979.771	-0.000794801	979.771	0.000280974	979.771	-0.000672751
	977.842	0.000500115	977.842	-0.000635286	977.842	-0.000447075	977.842	0.00135	977.842	0
	975.913	0.00141	975.913	0	975.913	0	975.913	0.00273	975.913	0.00013455
	973.985	0.00231	973.985	0.00043865	973.985	0.00029805	973.985	0.00382	973.985	0
	972.056	0.00322	972.056	0.000786544	972.056	0.000612659	972.056	0.00399	972.056	-0.000403651
	970.127	0.00408	970.127	0.00113	970.127	0.000811359	970.127	0.00309	970.127	-0.00121
	968.198	0.00495	968.198	0.00148	968.198	0.000910709	968.198	0.00163	968.198	-0.0022
	966.27	0.00596	966.27	0.00195	966.27	0.00123	966.27	0.000477656	966.27	-0.00287
	964.341	0.0071	964.341	0.0026	964.341	0.0018	964.341	0	964.341	-0.00309
	962.412	0.00835	962.412	0.00336	962.412	0.00245	962.412	-0.000702435	962.412	-0.00309
	960.484	0.00971	960.484	0.00424	960.484	0.00318	960.484	-0.00124	960.484	-0.00274
	958.555	0.01122	958.555	0.00529	958.555	0.00409	958.555	-0.00163	958.555	-0.00202
	956.626	0.01286	956.626	0.00647	956.626	0.00513	956.626	-0.00171	956.626	-0.00121
	954.698	0.01453	954.698	0.0077	954.698	0.00624	954.698	-0.00155	954.698	-0.000269101
	952.769	0.01619	952.769	0.00894	952.769	0.00732	952.769	-0.00143	952.769	0.000583051
	950.84	0.01784	950.84	0.01018	950.84	0.0083	950.84	-0.0016	950.84	0.000941852
	948.912	0.01964	948.912	0.0114	948.912	0.00926	948.912	-0.00183	948.912	0.000807302
	946.983	0.0215	946.983	0.01261	946.983	0.01028	946.983	-0.00199	946.983	0.000493351
	945.054	0.02341	945.054	0.01381	945.054	0.01141	945.054	-0.00219	945.054	0.00013455
	943.126	0.02538	943.126	0.01499	943.126	0.01262	943.126	-0.00247	943.126	-0.000358801
	941.197	0.02731	941.197	0.01623	941.197	0.01374	941.197	-0.00284	941.197	-0.000897002
	939.268	0.02924	939.268	0.01756	939.268	0.01482	939.268	-0.00326	939.268	-0.000941852
	937.34	0.03136	937.34	0.01906	937.34	0.01606	937.34	-0.00368	937.34	-0.000672751
	935.411	0.03372	935.411	0.02077	935.411	0.01757	935.411	-0.0041	935.411	-0.000358801
	933.482	0.03613	933.482	0.02269	933.482	0.01927	933.482	-0.00452	933.482	0
	931.554	0.03868	931.554	0.02479	931.554	0.02118	931.554	-0.00455	931.554	-0.000986702
	929.625	0.04153	929.625	0.02708	929.625	0.02338	929.625	-0.00402	929.625	-0.00139
	927.696	0.04455	927.696	0.0295	927.696	0.02576	927.696	-0.00329	927.696	-0.00152
	925.767	0.04763	925.767	0.03204	925.767	0.0282	925.767	-0.00233	925.767	-0.00135
	923.839	0.05082	923.839	0.03468	923.839	0.03073	923.839	-0.0011	923.839	-0.00103
	921.91	0.05409	921.91	0.03754	921.91	0.03337	921.91	0.000196682	921.91	-0.000538201
	919.981	0.05742	919.981	0.04061	919.981	0.0361	919.981	0.00174	919.981	0
	918.053	0.06089	918.053	0.04371	918.053	0.03903	918.053	0.00379	918.053	0.000583051
	916.124	0.06457	916.124	0.04686	916.124	0.04222	916.124	0.00621	916.124	0.00148
	914.195	0.06853	914.195	0.05037	914.195	0.0456	914.195	0.00877	914.195	0.00274
	912.267	0.07285	912.267	0.05421	912.267	0.04916	912.267	0.01155	912.267	0.00431
	910.338	0.07732	910.338	0.05826	910.338	0.05299	910.338	0.01475	910.338	0.00632
	908.409	0.08167	908.409	0.06247	908.409	0.05708	908.409	0.01849	908.409	0.00884
	906.481	0.08602	906.481	0.06675	906.481	0.06127	906.481	0.02256	906.481	0.01157
	904.552	0.09047	904.552	0.07105	904.552	0.0655	904.552	0.02683	904.552	0.01453
	902.623	0.09511	902.623	0.0754	902.623	0.06979	902.623	0.03127	902.623	0.01767
	900.695	0.09995	900.695	0.07979	900.695	0.07416	900.695	0.0356	900.695	0.02068
	898.766	0.10474	898.766	0.08418	898.766	0.07845	898.766	0.03942	898.766	0.0235
	896.837	0.10937	896.837	0.0887	896.837	0.08259	896.837	0.04288	896.837	0.02637
	894.909	0.11418	894.909	0.09331	894.909	0.0869	894.909	0.04644	894.909	0.02965
	892.98	0.11942	892.98	0.09799	892.98	0.0918	892.98	0.0506	892.98	0.03355
	891.051	0.12502	891.051	0.10308	891.051	0.09725	891.051	0.05577	891.051	0.03844
	889.123	0.13096	889.123	0.10898	889.123	0.10311	889.123	0.06221	889.123	0.04498
	887.194	0.13709	887.194	0.11538	887.194	0.1093	887.194	0.06948	887.194	0.05283
	885.265	0.14299	885.265	0.12146	885.265	0.11531	885.265	0.07631	885.265	0.06005
	883.336	0.14848	883.336	0.1268	883.336	0.12061	883.336	0.08154	883.336	0.06481
	881.408	0.15368	881.408	0.13153	881.408	0.1252	881.408	0.08547	881.408	0.06728
	879.479	0.15882	879.479	0.13607	879.479	0.1295	879.479	0.08929	879.479	0.06947
	877.55	0.16417	877.55	0.14091	877.55	0.13416	877.55	0.09379	877.55	0.07293
	875.622	0.16963	875.622	0.14613	875.622	0.13949	875.622	0.09879	875.622	0.0775
	873.693	0.17514	873.693	0.15159	873.693	0.1452	873.693	0.10435	873.693	0.08284
	871.764	0.18091	871.764	0.15735	871.764	0.15093	871.764	0.11059	871.764	0.08898
	869.836	0.18709	869.836	0.16353	869.836	0.15691	869.836	0.11745	869.836	0.09589
	867.907	0.19352	867.907	0.17006	867.907	0.1634	867.907	0.12492	867.907	0.1036
	865.978	0.20012	865.978	0.17682	865.978	0.17017	865.978	0.13284	865.978	0.11217
	864.05	0.20681	864.05	0.18363	864.05	0.17709	864.05	0.14108	864.05	0.12141
	862.121	0.21341	862.121	0.19045	862.121	0.18424	862.121	0.14965	862.121	0.13101
	860.192	0.22006	860.192	0.19739	860.192	0.19158	860.192	0.15864	860.192	0.14087
	858.264	0.22699	858.264	0.20459	858.264	0.19893	858.264	0.16788	858.264	0.15128
	856.335	0.23416	856.335	0.21209	856.335	0.20643	856.335	0.17738	856.335	0.16218
	854.406	0.24139	854.406	0.21976	854.406	0.21428	854.406	0.18733	854.406	0.17361
	852.478	0.2485	852.478	0.22752	852.478	0.22233	852.478	0.19786	852.478	0.1859
	850.549	0.25577	850.549	0.23549	850.549	0.23039	850.549	0.20893	850.549	0.19913
	848.62	0.26339	848.62	0.24378	848.62	0.23871	848.62	0.22045	848.62	0.21268
	846.692	0.27107	846.692	0.25233	846.692	0.2474	846.692	0.23248	846.692	0.22618
	844.763	0.27872	844.763	0.26088	844.763	0.25604	844.763	0.24498	844.763	0.23968
	842.834	0.28635	842.834	0.26903	842.834	0.26416	842.834	0.25726	842.834	0.253
	840.905	0.29339	840.905	0.27626	840.905	0.27154	840.905	0.26757	840.905	0.26471
	838.977	0.29926	838.977	0.28241	838.977	0.27795	838.977	0.27443	838.977	0.27363
	837.048	0.30435	837.048	0.28769	837.048	0.28341	837.048	0.27828	837.048	0.27955
	835.119	0.30906	835.119	0.29222	835.119	0.28797	835.119	0.28052	835.119	0.28282
	833.191	0.31325	833.191	0.29582	833.191	0.29151	833.191	0.28199	833.191	0.28381
	831.262	0.31685	831.262	0.29866	831.262	0.29446	831.262	0.283	831.262	0.28327
	829.333	0.32007	829.333	0.30116	829.333	0.29721	829.333	0.28362	829.333	0.28197
	827.405	0.32343	827.405	0.30348	827.405	0.29962	827.405	0.28415	827.405	0.28049
	825.476	0.32724	825.476	0.30591	825.476	0.30169	825.476	0.28485	825.476	0.27897
	823.547	0.33116	823.547	0.30867	823.547	0.30385	823.547	0.28578	823.547	0.27735
	821.619	0.33481	821.619	0.31158	821.619	0.3063	821.619	0.28671	821.619	0.27592
	819.69	0.33822	819.69	0.3143	819.69	0.309	819.69	0.28772	819.69	0.27498
	817.761	0.34153	817.761	0.3169	817.761	0.31168	817.761	0.28918	817.761	0.27435
	815.833	0.34492	815.833	0.31964	815.833	0.31419	815.833	0.29131	815.833	0.27372
	813.904	0.34859	813.904	0.32259	813.904	0.31693	813.904	0.29393	813.904	0.27376
	811.975	0.35235	811.975	0.32574	811.975	0.32002	811.975	0.29696	811.975	0.27471
	810.047	0.35599	810.047	0.329	810.047	0.32309	810.047	0.30019	810.047	0.27601
	808.118	0.35963	808.118	0.33236	808.118	0.32602	808.118	0.30309	808.118	0.27749
	806.189	0.36328	806.189	0.33576	806.189	0.32916	806.189	0.30545	806.189	0.27942
	804.26	0.36679	804.26	0.33902	804.26	0.33269	804.26	0.30769	804.26	0.28157
	802.332	0.3702	802.332	0.3421	802.332	0.33623	802.332	0.30991	802.332	0.28381
	800.403	0.37378	800.403	0.34517	800.403	0.33945	800.403	0.31211	800.403	0.28601
	798.474	0.37737	798.474	0.34836	798.474	0.34249	798.474	0.3143	798.474	0.28821
	796.546	0.38051	796.546	0.35151	796.546	0.34561	796.546	0.3164	796.546	0.29018
	794.617	0.38349	794.617	0.35452	794.617	0.34835	794.617	0.31837	794.617	0.29148
	792.688	0.38653	792.688	0.35715	792.688	0.35039	792.688	0.32014	792.688	0.29193
	790.76	0.3893	790.76	0.35928	790.76	0.3522	790.76	0.32146	790.76	0.29157
	788.831	0.39177	788.831	0.36117	788.831	0.3541	788.831	0.32242	788.831	0.29036
	786.902	0.39425	786.902	0.36301	786.902	0.35586	786.902	0.32306	786.902	0.28879
	784.974	0.39665	784.974	0.36474	784.974	0.35754	784.974	0.3236	784.974	0.28776
	783.045	0.39857	783.045	0.36648	783.045	0.3593	783.045	0.32458	783.045	0.28718
	781.116	0.40046	781.116	0.36816	781.116	0.36094	781.116	0.32621	781.116	0.287
	779.188	0.40301	779.188	0.36992	779.188	0.36268	779.188	0.32812	779.188	0.28726
	777.259	0.40584	777.259	0.37211	777.259	0.3647	777.259	0.33	777.259	0.28803
	775.33	0.40848	775.33	0.3745	775.33	0.36683	775.33	0.3318	775.33	0.28892
	773.402	0.41081	773.402	0.37654	773.402	0.36897	773.402	0.33352	773.402	0.28978
	771.473	0.41284	771.473	0.37831	771.473	0.37106	771.473	0.3352	771.473	0.29094
	769.544	0.4147	769.544	0.38007	769.544	0.37294	769.544	0.33714	769.544	0.2926
	767.616	0.41674	767.616	0.38194	767.616	0.37463	767.616	0.33944	767.616	0.2948
	765.687	0.41918	765.687	0.384	765.687	0.37644	765.687	0.34186	765.687	0.29704
	763.758	0.42168	763.758	0.3861	763.758	0.37854	763.758	0.34405	763.758	0.29879
	761.829	0.42387	761.829	0.38822	761.829	0.38074	761.829	0.34613	761.829	0.30018
	759.901	0.42583	759.901	0.39046	759.901	0.3829	759.901	0.34824	759.901	0.30166
	757.972	0.42805	757.972	0.39262	757.972	0.38498	757.972	0.35043	757.972	0.30332
	756.043	0.43044	756.043	0.39451	756.043	0.38687	756.043	0.35279	756.043	0.30543
	754.115	0.4324	754.115	0.39616	754.115	0.38856	754.115	0.35504	754.115	0.30772
	752.186	0.43409	752.186	0.39776	752.186	0.39008	752.186	0.35689	752.186	0.30965
	750.257	0.4358	750.257	0.39944	750.257	0.39164	750.257	0.35864	750.257	0.3113
	748.329	0.43757	748.329	0.401	748.329	0.39343	748.329	0.36046	748.329	0.3131
	746.4	0.43935	746.4	0.4023	746.4	0.39518	746.4	0.36223	746.4	0.31498
	744.471	0.44095	744.471	0.40374	744.471	0.39667	744.471	0.364	744.471	0.31718
	742.543	0.44237	742.543	0.40552	742.543	0.3981	742.543	0.366	742.543	0.31947
	740.614	0.44369	740.614	0.40701	740.614	0.39957	740.614	0.36824	740.614	0.32149
	738.685	0.44497	738.685	0.40787	738.685	0.40086	738.685	0.37007	738.685	0.32332
	736.757	0.44603	736.757	0.40856	736.757	0.40177	736.757	0.371	736.757	0.3248
	734.828	0.44714	734.828	0.40934	734.828	0.40225	734.828	0.37125	734.828	0.32561
	732.899	0.44837	732.899	0.41018	732.899	0.4028	732.899	0.37128	732.899	0.32624
	730.971	0.44926	730.971	0.41109	730.971	0.40387	730.971	0.37162	730.971	0.3275
	729.042	0.44986	729.042	0.41215	729.042	0.4052	729.042	0.3724	729.042	0.3292
	727.113	0.45027	727.113	0.41339	727.113	0.40636	727.113	0.37336	727.113	0.33117
	725.185	0.45064	725.185	0.4148	725.185	0.40742	725.185	0.37468	725.185	0.33377
	723.256	0.45161	723.256	0.41628	723.256	0.40884	723.256	0.3767	723.256	0.33723
	721.327	0.45324	721.327	0.41749	721.327	0.41048	721.327	0.37906	721.327	0.34077
	719.398	0.45474	719.398	0.41821	719.398	0.41176	719.398	0.38092	719.398	0.34355
	717.47	0.45542	717.47	0.4188	717.47	0.41273	717.47	0.38224	717.47	0.3457
	715.541	0.45568	715.541	0.41941	715.541	0.41346	715.541	0.38316	715.541	0.34754
	713.612	0.45594	713.612	0.4197	713.612	0.41369	713.612	0.38359	713.612	0.34889
	711.684	0.45629	711.684	0.41977	711.684	0.41376	711.684	0.38381	711.684	0.34974
	709.755	0.45672	709.755	0.41998	709.755	0.41396	709.755	0.38437	709.755	0.35046
	707.826	0.45715	707.826	0.42032	707.826	0.41424	707.826	0.38522	707.826	0.35145
	705.898	0.45735	705.898	0.42056	705.898	0.41416	705.898	0.386	705.898	0.35221
	703.969	0.45705	703.969	0.42059	703.969	0.41373	703.969	0.38648	703.969	0.35239
	702.04	0.45651	702.04	0.42042	702.04	0.41356	702.04	0.38679	702.04	0.35243
	700.112	0.45593	700.112	0.42023	700.112	0.41371	700.112	0.3869	700.112	0.35284
	698.183	0.45537	698.183	0.42008	698.183	0.41366	698.183	0.38682	698.183	0.35333
	696.254	0.4554	696.254	0.41967	696.254	0.41321	696.254	0.38676	696.254	0.35342
	694.326	0.45572	694.326	0.41883	694.326	0.41263	694.326	0.38682	694.326	0.35302
	692.397	0.45553	692.397	0.41806	692.397	0.41225	692.397	0.38699	692.397	0.35261
	690.468	0.45516	690.468	0.41761	690.468	0.41189	690.468	0.3871	690.468	0.35257
	688.54	0.45467	688.54	0.41713	688.54	0.41128	688.54	0.38682	688.54	0.35257
	686.611	0.45347	686.611	0.41652	686.611	0.41048	686.611	0.38617	686.611	0.3523
	684.682	0.45203	684.682	0.41605	684.682	0.40954	684.682	0.38544	684.682	0.35203
	682.754	0.4509	682.754	0.41534	682.754	0.40854	682.754	0.3846	682.754	0.35176
	680.825	0.44956	680.825	0.41407	680.825	0.40772	680.825	0.38359	680.825	0.35145
	678.896	0.44843	678.896	0.41272	678.896	0.40671	678.896	0.38291	678.896	0.35136
	676.967	0.44805	676.967	0.4116	676.967	0.405	676.967	0.38243	676.967	0.35082
	675.039	0.44749	675.039	0.41067	675.039	0.40341	675.039	0.38193	675.039	0.3501
	673.11	0.44669	673.11	0.41104	673.11	0.40363	673.11	0.38246	673.11	0.35122
	671.181	0.44614	671.181	0.41347	671.181	0.40555	671.181	0.38443	671.181	0.35472
	669.253	0.44419	669.253	0.41284	669.253	0.40359	669.253	0.38235	669.253	0.35373
	667.324	0.44057	667.324	0.40516	667.324	0.39586	667.324	0.37462	667.324	0.34584
	665.395	0.43953	665.395	0.40254	665.395	0.39495	665.395	0.37426	665.395	0.34624
	663.467	0.43959	663.467	0.40341	663.467	0.39705	663.467	0.37707	663.467	0.3505
	661.538	0.43904	661.538	0.40339	661.538	0.3972	661.538	0.37811	661.538	0.3527
	659.609	0.43772	659.609	0.4026	659.609	0.39576	659.609	0.37754	659.609	0.35266
	657.681	0.43586	657.681	0.40144	657.681	0.39407	657.681	0.3762	657.681	0.35194
	655.752	0.434	655.752	0.3997	655.752	0.39258	655.752	0.37493	655.752	0.3518
	653.823	0.43267	653.823	0.39781	653.823	0.39149	653.823	0.37437	653.823	0.35198
	651.895	0.43145	651.895	0.39625	651.895	0.39064	651.895	0.37423	651.895	0.35203
	649.966	0.42975	649.966	0.39471	649.966	0.38958	649.966	0.37375	649.966	0.35207
	648.037	0.42779	648.037	0.39276	648.037	0.38821	648.037	0.37288	648.037	0.35171
	646.109	0.42606	646.109	0.39084	646.109	0.387	646.109	0.37195	646.109	0.35127
	644.18	0.42417	644.18	0.38914	644.18	0.38588	644.18	0.3706	644.18	0.35122
	642.251	0.42171	642.251	0.38758	642.251	0.38432	642.251	0.36867	642.251	0.35136
	640.323	0.41941	640.323	0.38624	640.323	0.38217	640.323	0.36678	640.323	0.35113
	638.394	0.41763	638.394	0.38489	638.394	0.37988	638.394	0.36546	638.394	0.35046
	636.465	0.41552	636.465	0.38296	636.465	0.37791	636.465	0.36428	636.465	0.34961
	634.536	0.413	634.536	0.38055	634.536	0.37604	634.536	0.36274	634.536	0.34902
	632.608	0.41113	632.608	0.37828	632.608	0.37404	632.608	0.36102	632.608	0.3488
	630.679	0.40956	630.679	0.37591	630.679	0.37188	630.679	0.35925	630.679	0.34857
	628.75	0.40696	628.75	0.37323	628.75	0.36963	628.75	0.35754	628.75	0.34799
	626.822	0.40417	626.822	0.37126	626.822	0.36755	626.822	0.35605	626.822	0.34723
	624.893	0.40207	624.893	0.3701	624.893	0.36561	624.893	0.35465	624.893	0.34669
	622.964	0.39981	622.964	0.36822	622.964	0.36341	622.964	0.35276	622.964	0.34602
	621.036	0.39715	621.036	0.36535	621.036	0.36099	621.036	0.35068	621.036	0.34499
	619.107	0.39427	619.107	0.36251	619.107	0.35859	619.107	0.34886	619.107	0.3436
	617.178	0.39099	617.178	0.35987	617.178	0.35605	617.178	0.34675	617.178	0.34149
	615.25	0.38754	615.25	0.35715	615.25	0.35362	615.25	0.34394	615.25	0.33893
	613.321	0.38472	613.321	0.35431	613.321	0.35124	613.321	0.34082	613.321	0.33669
	611.392	0.38246	611.392	0.35142	611.392	0.34826	611.392	0.33787	611.392	0.33481
	609.464	0.38014	609.464	0.34844	609.464	0.34491	609.464	0.33529	609.464	0.33256
	607.535	0.37758	607.535	0.3454	607.535	0.34198	607.535	0.33293	607.535	0.32969
	605.606	0.3745	605.606	0.34254	605.606	0.33926	605.606	0.3302	605.606	0.32669
	603.678	0.37127	603.678	0.33997	603.678	0.3362	603.678	0.32719	603.678	0.32422
	601.749	0.36798	601.749	0.33716	601.749	0.33296	601.749	0.32436	601.749	0.32292
	599.82	0.36445	599.82	0.33372	599.82	0.32981	599.82	0.32141	599.82	0.32158
	597.891	0.36105	597.891	0.33042	597.891	0.32688	597.891	0.31834	597.891	0.31897
	595.963	0.3577	595.963	0.32797	595.963	0.32421	595.963	0.31593	595.963	0.31637
	594.034	0.35449	594.034	0.32605	594.034	0.32151	594.034	0.31399	594.034	0.31462
	592.105	0.35126	592.105	0.32351	592.105	0.3182	592.105	0.3114	592.105	0.31238
	590.177	0.34775	590.177	0.31962	590.177	0.31464	590.177	0.3084	590.177	0.30951
	588.248	0.34485	588.248	0.3154	588.248	0.31155	588.248	0.30584	588.248	0.30704
	586.319	0.34276	586.319	0.31189	586.319	0.30883	586.319	0.30354	586.319	0.30525
	584.391	0.34063	584.391	0.30911	584.391	0.30626	584.391	0.30092	584.391	0.30449
	582.462	0.33784	582.462	0.30671	582.462	0.30388	582.462	0.29803	582.462	0.30431
	580.533	0.33461	580.533	0.30411	580.533	0.30159	580.533	0.29497	580.533	0.30269
	578.605	0.33091	578.605	0.30103	578.605	0.29908	578.605	0.29207	578.605	0.29955
	576.676	0.3268	576.676	0.29781	576.676	0.29601	576.676	0.28923	576.676	0.29641
	574.747	0.32349	574.747	0.29449	574.747	0.29245	574.747	0.28606	574.747	0.29399
	572.819	0.32073	572.819	0.29108	572.819	0.28886	572.819	0.28302	572.819	0.29206
	570.89	0.31749	570.89	0.28816	570.89	0.28586	570.89	0.2805	570.89	0.29
	568.961	0.31388	568.961	0.28567	568.961	0.28306	568.961	0.27808	568.961	0.28767
	567.033	0.31019	567.033	0.28284	567.033	0.27924	567.033	0.27549	567.033	0.28543
	565.104	0.30669	565.104	0.27957	565.104	0.27465	565.104	0.27224	565.104	0.28233
	563.175	0.30296	563.175	0.27632	563.175	0.27078	563.175	0.26839	563.175	0.27843
	561.247	0.299	561.247	0.27282	561.247	0.26772	561.247	0.26454	561.247	0.2756
	559.318	0.29599	559.318	0.26889	559.318	0.26469	559.318	0.26091	559.318	0.27394
	557.389	0.29406	557.389	0.2652	557.389	0.26194	557.389	0.25802	557.389	0.27184
	555.46	0.29136	555.46	0.26172	555.46	0.25947	555.46	0.25597	555.46	0.26892
	553.532	0.28749	553.532	0.25818	553.532	0.25702	553.532	0.25431	553.532	0.26672
	551.603	0.28406	551.603	0.25548	551.603	0.25497	551.603	0.25319	551.603	0.26659
	549.674	0.28091	549.674	0.25381	549.674	0.25299	549.674	0.2526	549.674	0.26749
	547.746	0.27738	547.746	0.25207	547.746	0.25063	547.746	0.25186	547.746	0.26744
	545.817	0.2742	545.817	0.24939	545.817	0.24829	545.817	0.2506	545.817	0.26699
	543.888	0.27204	543.888	0.24679	543.888	0.24629	543.888	0.24906	543.888	0.26776
	541.96	0.2702	541.96	0.24551	541.96	0.24457	541.96	0.24743	541.96	0.26906
	540.031	0.26734	540.031	0.24415	540.031	0.24248	540.031	0.24582	540.031	0.26968
	538.102	0.26439	538.102	0.24124	538.102	0.24	538.102	0.24448	538.102	0.26973
	536.174	0.26193	536.174	0.23784	536.174	0.23771	536.174	0.24321	536.174	0.26928
	534.245	0.25859	534.245	0.23495	534.245	0.23533	534.245	0.242	534.245	0.26901
	532.316	0.25449	532.316	0.23242	532.316	0.23271	532.316	0.24102	532.316	0.26932
	530.388	0.25106	530.388	0.23074	530.388	0.23029	530.388	0.2399	530.388	0.26946
	528.459	0.24863	528.459	0.23003	528.459	0.22798	528.459	0.23835	528.459	0.26928
	526.53	0.24579	526.53	0.22845	526.53	0.22528	526.53	0.2363	526.53	0.26784
	524.602	0.24204	524.602	0.22483	524.602	0.2218	524.602	0.23332	524.602	0.26408
	522.673	0.23739	522.673	0.22014	522.673	0.21786	522.673	0.22942	522.673	0.25964
	520.744	0.2318	520.744	0.21515	520.744	0.21405	520.744	0.22512	520.744	0.25641
	518.816	0.22748	518.816	0.21013	518.816	0.21054	518.816	0.22045	518.816	0.253
	516.887	0.22469	516.887	0.20538	516.887	0.20647	516.887	0.21452	516.887	0.24712
	514.958	0.22103	514.958	0.20151	514.958	0.20147	514.958	0.20834	514.958	0.24107
	513.029	0.21657	513.029	0.19874	513.029	0.19643	513.029	0.20379	513.029	0.23649
	511.101	0.21198	511.101	0.196	511.101	0.19224	511.101	0.2007	511.101	0.23152
	509.172	0.20746	509.172	0.19223	509.172	0.18956	509.172	0.19786	509.172	0.22569
	507.243	0.2039	507.243	0.18779	507.243	0.18713	507.243	0.19424	507.243	0.22084
	505.315	0.20108	505.315	0.18366	505.315	0.18327	505.315	0.18938	505.315	0.21793
	503.386	0.19742	503.386	0.17959	503.386	0.1791	503.386	0.18381	503.386	0.21609
	501.457	0.19321	501.457	0.1747	501.457	0.17517	501.457	0.17822	501.457	0.21187
	499.529	0.18915	499.529	0.16988	499.529	0.17	499.529	0.17322	499.529	0.20465
	497.6	0.18492	497.6	0.16648	497.6	0.16406	497.6	0.16901	497.6	0.19927
	495.671	0.18106	495.671	0.16419	495.671	0.15992	495.671	0.16558	495.671	0.19707
	493.743	0.17748	493.743	0.1618	493.743	0.15807	493.743	0.16263	493.743	0.19434
	491.814	0.17371	491.814	0.15838	491.814	0.1561	491.814	0.15948	491.814	0.18922
	489.885	0.16961	489.885	0.15397	489.885	0.15316	489.885	0.15695	489.885	0.18406
	487.957	0.16498	487.957	0.14935	487.957	0.14962	487.957	0.1549	487.957	0.18003
	486.028	0.16165	486.028	0.14593	486.028	0.14575	486.028	0.15189	486.028	0.17743
	484.099	0.1595	484.099	0.14392	484.099	0.14217	484.099	0.14771	484.099	0.1759
	482.171	0.15597	482.171	0.14135	482.171	0.13818	482.171	0.14248	482.171	0.17245
	480.242	0.15242	480.242	0.13719	480.242	0.13455	480.242	0.13799	480.242	0.1685
	478.313	0.14998	478.313	0.13225	478.313	0.13267	478.313	0.1352	478.313	0.16559
	476.385	0.14687	476.385	0.12848	476.385	0.13169	476.385	0.13369	476.385	0.16222
	474.456	0.14297	474.456	0.1268	474.456	0.13015	474.456	0.13318	474.456	0.16025
	472.527	0.1398	472.527	0.12506	472.527	0.12608	472.527	0.13133	472.527	0.15953
	470.598	0.13707	470.598	0.12213	470.598	0.12015	470.598	0.12779	470.598	0.15783
	468.67	0.13346	468.67	0.11853	468.67	0.11477	468.67	0.12368	468.67	0.15424
	466.741	0.12884	466.741	0.1145	466.741	0.11144	466.741	0.11919	466.741	0.14913
	464.812	0.12342	464.812	0.11042	464.812	0.11025	464.812	0.11475	464.812	0.14397
	462.884	0.11797	462.884	0.10705	462.884	0.10793	462.884	0.11006	462.884	0.14092
	460.955	0.1135	460.955	0.10494	460.955	0.10271	460.955	0.10545	460.955	0.13899
	459.026	0.11004	459.026	0.1019	459.026	0.09632	459.026	0.10135	459.026	0.13303
	457.098	0.10722	457.098	0.09622	457.098	0.09139	457.098	0.09809	457.098	0.12316
	455.169	0.10468	455.169	0.09082	455.169	0.08922	455.169	0.09486	455.169	0.11428
	453.24	0.1015	453.24	0.0877	453.24	0.08806	453.24	0.09157	453.24	0.10791
	451.312	0.09752	451.312	0.08546	451.312	0.08503	451.312	0.08856	451.312	0.1028
	449.383	0.09494	449.383	0.08266	449.383	0.08024	449.383	0.08471	449.383	0.09907
	447.454	0.09306	447.454	0.07888	447.454	0.07612	447.454	0.07991	447.454	0.09656
	445.526	0.08856	445.526	0.07499	445.526	0.07317	445.526	0.07623	445.526	0.09378
	443.597	0.08272	443.597	0.07242	443.597	0.07049	443.597	0.07362	443.597	0.08983
	441.668	0.07803	441.668	0.06973	441.668	0.06643	441.668	0.0683	441.668	0.08172
	439.74	0.07467	439.74	0.06618	439.74	0.06211	439.74	0.06226	439.74	0.07315
	437.811	0.07155	437.811	0.06283	437.811	0.05979	437.811	0.05996	437.811	0.07006
	435.882	0.06746	435.882	0.05892	435.882	0.05812	435.882	0.05923	435.882	0.06867
	433.954	0.06329	433.954	0.054	433.954	0.0555	433.954	0.05521	433.954	0.06391
	432.025	0.05999	432.025	0.04919	432.025	0.05257	432.025	0.04869	432.025	0.05575
	430.096	0.05743	430.096	0.04498	430.096	0.04991	430.096	0.04375	430.096	0.04709
	428.167	0.05584	428.167	0.04157	428.167	0.04648	428.167	0.04004	428.167	0.04131
	426.239	0.05505	426.239	0.04028	426.239	0.04159	426.239	0.03647	426.239	0.04019
	424.31	0.05185	424.31	0.04082	424.31	0.03628	424.31	0.03374	424.31	0.03956
	422.381	0.04649	422.381	0.04123	422.381	0.03353	422.381	0.03332	422.381	0.03745
	420.453	0.04381	420.453	0.03874	420.453	0.03512	420.453	0.03509	420.453	0.03597
	418.524	0.04073	418.524	0.02881	418.524	0.03517	418.524	0.03192	418.524	0.02933
	416.595	0.03576	416.595	0.01895	416.595	0.0278	416.595	0.02326	416.595	0.02063
	414.667	0.03338	414.667	0.01671	414.667	0.02025	414.667	0.01759	414.667	0.01682
	412.738	0.03192	412.738	0.01809	412.738	0.0175	412.738	0.01537	412.738	0.01444
	410.809	0.02917	410.809	0.01768	410.809	0.01696	410.809	0.01245	410.809	0.00884
	408.881	0.02486	408.881	0.01523	408.881	0.01502	408.881	0.00711	408.881	0.00238
	406.952	0.01979	406.952	0.01302	406.952	0.01303	406.952	0.00236	406.952	0
	405.023	0.01355	405.023	0.00846	405.023	0.00977	405.023	0	405.023	-0.00327
	403.095	0.00743	403.095	0.00319	403.095	0.00401	403.095	-0.000561948	403.095	-0.00422
	401.166	0.00356	401.166	0.00127	401.166	0.000215259	401.166	-0.00064624	401.166	-0.00144
	399.237	0	399.237	0	399.237	0	399.237	0	399.237	0

## Sheet: Figure 4b
Figure 4a-In-situ FTIR-Fitting for MOGM
		RH37				RH100
		x	y			x	y
		Wavenumber (cm-1)	Intensity			Wavenumber (cm-1)	Intensity
		2300.91	0.00991			2300.91	0.04118
		2302.83	0.00996			2302.83	0.04071
		2304.76	0.01003			2304.76	0.04021
		2306.69	0.00998			2306.69	0.03981
		2308.62	0.00963			2308.62	0.03953
		2310.55	0.00933			2310.55	0.03923
		2312.48	0.00928			2312.48	0.03886
		2314.41	0.00912			2314.41	0.03847
		2316.33	0.00864			2316.33	0.03809
		2318.26	0.0079			2318.26	0.03773
		2320.19	0.00708			2320.19	0.03742
		2322.12	0.00638			2322.12	0.0373
		2324.05	0.00581			2324.05	0.03734
		2325.98	0.00541			2325.98	0.03732
		2327.91	0.00531			2327.91	0.03718
		2329.84	0.00538			2329.84	0.03705
		2331.76	0.00521			2331.76	0.03692
		2333.69	0.00488			2333.69	0.03665
		2335.62	0.00433			2335.62	0.03628
		2337.55	0.00345			2337.55	0.03598
		2339.48	0.00291			2339.48	0.03581
		2341.41	0.00356			2341.41	0.03574
		2343.34	0.00588			2343.34	0.03564
		2345.26	0.01002			2345.26	0.03516
		2347.19	0.01301			2347.19	0.03381
		2349.12	0.01294			2349.12	0.032
		2351.05	0.01046			2351.05	0.03061
		2352.98	0.00673			2352.98	0.03029
		2354.91	0.00265			2354.91	0.03086
		2356.84	-0.00112			2356.84	0.0317
		2358.76	-0.00318			2358.76	0.03246
		2360.69	-0.00289			2360.69	0.03272
		2362.62	-0.000929052			2362.62	0.0326
		2364.55	0.00258			2364.55	0.03245
		2366.48	0.00701			2366.48	0.03213
		2368.41	0.0113			2368.41	0.03141
		2370.34	0.0155			2370.34	0.03048
		2372.26	0.01963			2372.26	0.02955
		2374.19	0.02324			2374.19	0.02862
		2376.12	0.02614			2376.12	0.02766
		2378.05	0.02854			2378.05	0.0267
		2379.98	0.03055			2379.98	0.02579
		2381.91	0.03218			2381.91	0.02496
		2383.84	0.03345			2383.84	0.02417
		2385.77	0.03443			2385.77	0.02343
		2387.7	0.03529			2387.7	0.02281
		2389.62	0.03614			2389.62	0.02234
		2391.55	0.03694			2391.55	0.02196
		2393.48	0.03761			2393.48	0.02163
		2395.41	0.03825			2395.41	0.02132
		2397.34	0.03901			2397.34	0.02104
		2399.27	0.03984			2399.27	0.02078
		2401.2	0.04062			2401.2	0.02048
		2403.12	0.04139			2403.12	0.02016
		2405.05	0.04223			2405.05	0.01984
		2406.98	0.04315			2406.98	0.01957
		2408.91	0.04411			2408.91	0.01932
		2410.84	0.04498			2410.84	0.01905
		2412.77	0.04576			2412.77	0.01877
		2414.7	0.04658			2414.7	0.01851
		2416.62	0.0475			2416.62	0.01826
		2418.55	0.04846			2418.55	0.018
		2420.48	0.04937			2420.48	0.01774
		2422.41	0.05028			2422.41	0.0175
		2424.34	0.0512			2424.34	0.01726
		2426.27	0.05212			2426.27	0.01699
		2428.2	0.05309			2428.2	0.01672
		2430.13	0.0541			2430.13	0.01648
		2432.05	0.05503			2432.05	0.01625
		2433.98	0.05589			2433.98	0.01602
		2435.91	0.05677			2435.91	0.01574
		2437.84	0.05757			2437.84	0.01546
		2439.77	0.05826			2439.77	0.01522
		2441.7	0.05909			2441.7	0.015
		2443.63	0.06017			2443.63	0.01475
		2445.55	0.06123			2445.55	0.01447
		2447.48	0.06211			2447.48	0.01421
		2449.41	0.06292			2449.41	0.01398
		2451.34	0.0638			2451.34	0.01375
		2453.27	0.06476			2453.27	0.01353
		2455.2	0.06578			2455.2	0.01333
		2457.13	0.0668			2457.13	0.01315
		2459.06	0.06774			2459.06	0.01292
		2460.98	0.0686			2460.98	0.01267
		2462.91	0.06946			2462.91	0.01244
		2464.84	0.07041			2464.84	0.01225
		2466.77	0.07145			2466.77	0.01206
		2468.7	0.07244			2468.7	0.01184
		2470.63	0.07334			2470.63	0.01163
		2472.56	0.07424			2472.56	0.01143
		2474.49	0.07519			2474.49	0.01121
		2476.41	0.07614			2476.41	0.01096
		2478.34	0.07695			2478.34	0.01071
		2480.27	0.07778			2480.27	0.01049
		2482.2	0.07876			2482.2	0.01031
		2484.13	0.07979			2484.13	0.01009
		2486.06	0.08068			2486.06	0.00985
		2487.99	0.0815			2487.99	0.00962
		2489.91	0.08244			2489.91	0.00941
		2491.84	0.08346			2491.84	0.00921
		2493.77	0.08443			2493.77	0.00901
		2495.7	0.08539			2495.7	0.00882
		2497.63	0.08646			2497.63	0.00865
		2499.56	0.0876			2499.56	0.00847
		2501.49	0.08869			2501.49	0.00827
		2503.41	0.0897			2503.41	0.00807
		2505.34	0.09063			2505.34	0.0079
		2507.27	0.09154			2507.27	0.00775
		2509.2	0.09248			2509.2	0.00759
		2511.13	0.09349			2511.13	0.00741
		2513.06	0.09463			2513.06	0.00725
		2514.99	0.09578			2514.99	0.0071
		2516.92	0.0968			2516.92	0.00693
		2518.84	0.09782			2518.84	0.00675
		2520.77	0.09895			2520.77	0.00658
		2522.7	0.10012			2522.7	0.00642
		2524.63	0.10118			2524.63	0.00625
		2526.56	0.10208			2526.56	0.00608
		2528.49	0.10294			2528.49	0.0059
		2530.42	0.10393			2530.42	0.00574
		2532.34	0.10508			2532.34	0.0056
		2534.27	0.10632			2534.27	0.00544
		2536.2	0.10753			2536.2	0.00527
		2538.13	0.10872			2538.13	0.00513
		2540.06	0.10995			2540.06	0.00502
		2541.99	0.11131			2541.99	0.00489
		2543.92	0.11268			2543.92	0.00475
		2545.85	0.11394			2545.85	0.00463
		2547.78	0.11508			2547.78	0.00455
		2549.7	0.11614			2549.7	0.00448
		2551.63	0.11731			2551.63	0.0044
		2553.56	0.11873			2553.56	0.00433
		2555.49	0.12029			2555.49	0.00428
		2557.42	0.12178			2557.42	0.00423
		2559.35	0.12314			2559.35	0.00416
		2561.28	0.12438			2561.28	0.00412
		2563.2	0.12565			2563.2	0.00412
		2565.13	0.12713			2565.13	0.00411
		2567.06	0.12868			2567.06	0.00406
		2568.99	0.13016			2568.99	0.00399
		2570.92	0.13156			2570.92	0.00396
		2572.85	0.13289			2572.85	0.00398
		2574.78	0.13419			2574.78	0.00398
		2576.7	0.13553			2576.7	0.00395
		2578.63	0.13701			2578.63	0.00393
		2580.56	0.13859			2580.56	0.00395
		2582.49	0.14014			2582.49	0.004
		2584.42	0.1417			2584.42	0.00404
		2586.35	0.14324			2586.35	0.00409
		2588.28	0.14475			2588.28	0.00415
		2590.2	0.14632			2590.2	0.0042
		2592.13	0.14786			2592.13	0.00426
		2594.06	0.14926			2594.06	0.00433
		2595.99	0.15074			2595.99	0.00444
		2597.92	0.15246			2597.92	0.00457
		2599.85	0.15424			2599.85	0.00469
		2601.78	0.1559			2601.78	0.00472
		2603.71	0.1575			2603.71	0.00477
		2605.64	0.15906			2605.64	0.00486
		2607.56	0.16047			2607.56	0.00493
		2609.49	0.1619			2609.49	0.00499
		2611.42	0.16357			2611.42	0.00506
		2613.35	0.16534			2613.35	0.00516
		2615.28	0.16703			2615.28	0.00526
		2617.21	0.1687			2617.21	0.00534
		2619.14	0.17039			2619.14	0.00546
		2621.06	0.17196			2621.06	0.00561
		2622.99	0.17345			2622.99	0.00578
		2624.92	0.17505			2624.92	0.00592
		2626.85	0.17677			2626.85	0.00605
		2628.78	0.17861			2628.78	0.0062
		2630.71	0.18045			2630.71	0.00638
		2632.64	0.18213			2632.64	0.00654
		2634.57	0.1838			2634.57	0.00672
		2636.49	0.1856			2636.49	0.00695
		2638.42	0.18746			2638.42	0.0072
		2640.35	0.18922			2640.35	0.00745
		2642.28	0.19082			2642.28	0.00769
		2644.21	0.19246			2644.21	0.00794
		2646.14	0.19433			2646.14	0.00823
		2648.07	0.19629			2648.07	0.00852
		2649.99	0.19832			2649.99	0.00878
		2651.92	0.20035			2651.92	0.00906
		2653.85	0.20224			2653.85	0.00939
		2655.78	0.20408			2655.78	0.00975
		2657.71	0.20599			2657.71	0.0101
		2659.64	0.208			2659.64	0.01044
		2661.57	0.21011			2661.57	0.01082
		2663.49	0.21218			2663.49	0.01121
		2665.42	0.21421			2665.42	0.01158
		2667.35	0.21626			2667.35	0.01194
		2669.28	0.2184			2669.28	0.01232
		2671.21	0.22061			2671.21	0.01272
		2673.14	0.22284			2673.14	0.01314
		2675.07	0.22508			2675.07	0.01358
		2677	0.22739			2677	0.01404
		2678.92	0.22979			2678.92	0.01454
		2680.85	0.23212			2680.85	0.01506
		2682.78	0.23425			2682.78	0.01558
		2684.71	0.2364			2684.71	0.01609
		2686.64	0.23877			2686.64	0.01661
		2688.57	0.24111			2688.57	0.01716
		2690.5	0.24324			2690.5	0.01773
		2692.43	0.24534			2692.43	0.01827
		2694.35	0.24753			2694.35	0.01882
		2696.28	0.24981			2696.28	0.01943
		2698.21	0.25212			2698.21	0.02004
		2700.14	0.25434			2700.14	0.02064
		2702.07	0.25636			2702.07	0.02123
		2704	0.25835			2704	0.02183
		2705.93	0.26053			2705.93	0.02244
		2707.85	0.2628			2707.85	0.02304
		2709.78	0.26513			2709.78	0.02366
		2711.71	0.26759			2711.71	0.02433
		2713.64	0.27008			2713.64	0.02504
		2715.57	0.27254			2715.57	0.02571
		2717.5	0.27501			2717.5	0.02634
		2719.43	0.27745			2719.43	0.02701
		2721.36	0.27982			2721.36	0.02775
		2723.28	0.2822			2723.28	0.02849
		2725.21	0.28452			2725.21	0.02921
		2727.14	0.28673			2727.14	0.02995
		2729.07	0.2889			2729.07	0.03073
		2731	0.29115			2731	0.03155
		2732.93	0.29358			2732.93	0.03237
		2734.86	0.29607			2734.86	0.0332
		2736.78	0.29843			2736.78	0.03404
		2738.71	0.30076			2738.71	0.03491
		2740.64	0.30307			2740.64	0.03576
		2742.57	0.3052			2742.57	0.03661
		2744.5	0.30736			2744.5	0.03748
		2746.43	0.30977			2746.43	0.03837
		2748.36	0.31222			2748.36	0.03925
		2750.28	0.31462			2750.28	0.04014
		2752.21	0.31702			2752.21	0.04104
		2754.14	0.31919			2754.14	0.04196
		2756.07	0.32113			2756.07	0.0429
		2758	0.32328			2758	0.04384
		2759.93	0.32578			2759.93	0.04482
		2761.86	0.32812			2761.86	0.04581
		2763.79	0.33019			2763.79	0.04679
		2765.71	0.33231			2765.71	0.04775
		2767.64	0.33448			2767.64	0.04873
		2769.57	0.33664			2769.57	0.04977
		2771.5	0.33886			2771.5	0.05082
		2773.43	0.34111			2773.43	0.05184
		2775.36	0.34326			2775.36	0.05285
		2777.29	0.34531			2777.29	0.0539
		2779.22	0.34744			2779.22	0.05499
		2781.14	0.34963			2781.14	0.05608
		2783.07	0.35169			2783.07	0.05717
		2785	0.35378			2785	0.05831
		2786.93	0.35623			2786.93	0.05951
		2788.86	0.35876			2788.86	0.06071
		2790.79	0.36097			2790.79	0.06189
		2792.72	0.36293			2792.72	0.06307
		2794.64	0.36501			2794.64	0.06429
		2796.57	0.36741			2796.57	0.06555
		2798.5	0.36982			2798.5	0.06682
		2800.43	0.37185			2800.43	0.06809
		2802.36	0.37369			2802.36	0.06934
		2804.29	0.37564			2804.29	0.0706
		2806.22	0.37771			2806.22	0.07189
		2808.14	0.37991			2808.14	0.07318
		2810.07	0.38211			2810.07	0.07454
		2812	0.38412			2812	0.07594
		2813.93	0.38602			2813.93	0.07731
		2815.86	0.38791			2815.86	0.07863
		2817.79	0.38979			2817.79	0.07998
		2819.72	0.39184			2819.72	0.08141
		2821.65	0.3941			2821.65	0.08286
		2823.57	0.39638			2823.57	0.08429
		2825.5	0.39843			2825.5	0.08576
		2827.43	0.40023			2827.43	0.08732
		2829.36	0.40208			2829.36	0.08892
		2831.29	0.40449			2831.29	0.09052
		2833.22	0.40742			2833.22	0.09213
		2835.15	0.41048			2835.15	0.09379
		2837.07	0.41355			2837.07	0.09549
		2839	0.41641			2839	0.09719
		2840.93	0.41886			2840.93	0.09888
		2842.86	0.42131			2842.86	0.10064
		2844.79	0.42401			2844.79	0.10252
		2846.72	0.42657			2846.72	0.10444
		2848.65	0.42873			2848.65	0.10634
		2850.58	0.43038			2850.58	0.10816
		2852.51	0.43182			2852.51	0.10992
		2854.43	0.43342			2854.43	0.11167
		2856.36	0.43487			2856.36	0.11336
		2858.29	0.43606			2858.29	0.11504
		2860.22	0.43718			2860.22	0.11676
		2862.15	0.43827			2862.15	0.11856
		2864.08	0.4395			2864.08	0.12043
		2866.01	0.44098			2866.01	0.12232
		2867.93	0.44252			2867.93	0.12426
		2869.86	0.4442			2869.86	0.12628
		2871.79	0.44622			2871.79	0.12829
		2873.72	0.44769			2873.72	0.13027
		2875.65	0.4481			2875.65	0.13232
		2877.58	0.4485			2877.58	0.13447
		2879.51	0.44945			2879.51	0.13662
		2881.43	0.45053			2881.43	0.13874
		2883.36	0.45171			2883.36	0.14087
		2885.29	0.45311			2885.29	0.1431
		2887.22	0.45444			2887.22	0.14543
		2889.15	0.45568			2889.15	0.14775
		2891.08	0.45707			2891.08	0.15001
		2893.01	0.45875			2893.01	0.15233
		2894.93	0.46071			2894.93	0.15475
		2896.86	0.46247			2896.86	0.15716
		2898.79	0.46388			2898.79	0.15955
		2900.72	0.46546			2900.72	0.16202
		2902.65	0.46746			2902.65	0.16463
		2904.58	0.46962			2904.58	0.16731
		2906.51	0.47185			2906.51	0.16997
		2908.44	0.47468			2908.44	0.17267
		2910.36	0.4784			2910.36	0.17549
		2912.29	0.48244			2912.29	0.17843
		2914.22	0.486			2914.22	0.18139
		2916.15	0.48885			2916.15	0.18433
		2918.08	0.49122			2918.08	0.18737
		2920.01	0.49332			2920.01	0.19048
		2921.94	0.49548			2921.94	0.19355
		2923.86	0.49797			2923.86	0.1966
		2925.79	0.50066			2925.79	0.19971
		2927.72	0.50333			2927.72	0.20284
		2929.65	0.50564			2929.65	0.20592
		2931.58	0.50731			2931.58	0.20895
		2933.51	0.50876			2933.51	0.21207
		2935.44	0.5107			2935.44	0.21534
		2937.37	0.51332			2937.37	0.21866
		2939.3	0.51658			2939.3	0.22201
		2941.22	0.5206			2941.22	0.22545
		2943.15	0.52513			2943.15	0.22905
		2945.08	0.52945			2945.08	0.23278
		2947.01	0.53343			2947.01	0.23648
		2948.94	0.53777			2948.94	0.24015
		2950.87	0.54284			2950.87	0.24392
		2952.8	0.54807			2952.8	0.24786
		2954.72	0.55306			2954.72	0.25188
		2956.65	0.55834			2956.65	0.2559
		2958.58	0.56413			2958.58	0.26003
		2960.51	0.56991			2960.51	0.26429
		2962.44	0.57532			2962.44	0.26855
		2964.37	0.58022			2964.37	0.27273
		2966.3	0.58451			2966.3	0.27693
		2968.22	0.58833			2968.22	0.28127
		2970.15	0.59212			2970.15	0.28562
		2972.08	0.59627			2972.08	0.28993
		2974.01	0.60088			2974.01	0.29433
		2975.94	0.6057			2975.94	0.2989
		2977.87	0.61044			2977.87	0.30355
		2979.8	0.61496			2979.8	0.30818
		2981.73	0.61921			2981.73	0.31281
		2983.65	0.62342			2983.65	0.3176
		2985.58	0.62816			2985.58	0.32254
		2987.51	0.63373			2987.51	0.32746
		2989.44	0.63997			2989.44	0.33233
		2991.37	0.64634			2991.37	0.3373
		2993.3	0.65251			2993.3	0.34248
		2995.23	0.65882			2995.23	0.34769
		2997.16	0.66537			2997.16	0.35282
		2999.08	0.67174			2999.08	0.35804
		3001.01	0.67814			3001.01	0.36345
		3002.94	0.68489			3002.94	0.36899
		3004.87	0.69152			3004.87	0.37453
		3006.8	0.69794			3006.8	0.38007
		3008.73	0.70468			3008.73	0.38583
		3010.66	0.71188			3010.66	0.39177
		3012.58	0.719			3012.58	0.39771
		3014.51	0.72558			3014.51	0.40361
		3016.44	0.73224			3016.44	0.40959
		3018.37	0.73942			3018.37	0.41575
		3020.3	0.74683			3020.3	0.42201
		3022.23	0.75454			3022.23	0.42832
		3024.16	0.7628			3024.16	0.43471
		3026.09	0.77148			3026.09	0.44127
		3028.01	0.7804			3028.01	0.448
		3029.94	0.78946			3029.94	0.45465
		3031.87	0.79839			3031.87	0.4612
		3033.8	0.80678			3033.8	0.46798
		3035.73	0.81436			3035.73	0.47493
		3037.66	0.82165			3037.66	0.48186
		3039.59	0.82947			3039.59	0.48884
		3041.51	0.83751			3041.51	0.4959
		3043.44	0.84499			3043.44	0.50301
		3045.37	0.85176			3045.37	0.51007
		3047.3	0.85837			3047.3	0.51712
		3049.23	0.86541			3049.23	0.52436
		3051.16	0.87259			3051.16	0.53188
		3053.09	0.87942			3053.09	0.53951
		3055.01	0.88618			3055.01	0.54706
		3056.94	0.89301			3056.94	0.55463
		3058.87	0.89966			3058.87	0.56233
		3060.8	0.90617			3060.8	0.57026
		3062.73	0.91291			3062.73	0.57848
		3064.66	0.92038			3064.66	0.58683
		3066.59	0.9282			3066.59	0.59519
		3068.52	0.935			3068.52	0.60344
		3070.44	0.94062			3070.44	0.61152
		3072.37	0.94625			3072.37	0.61975
		3074.3	0.95285			3074.3	0.62841
		3076.23	0.9605			3076.23	0.6375
		3078.16	0.96828			3078.16	0.6465
		3080.09	0.97516			3080.09	0.65495
		3082.02	0.9812			3082.02	0.66345
		3083.95	0.98695			3083.95	0.67242
		3085.87	0.99272			3085.87	0.68133
		3087.8	0.99911			3087.8	0.68996
		3089.73	1.00598			3089.73	0.69872
		3091.66	1.01219			3091.66	0.70785
		3093.59	1.01791			3093.59	0.71733
		3095.52	1.02452			3095.52	0.72695
		3097.45	1.03251			3097.45	0.73671
		3099.38	1.04087			3099.38	0.74665
		3101.3	1.04816			3101.3	0.7566
		3103.23	1.05461			3103.23	0.76657
		3105.16	1.06197			3105.16	0.7768
		3107.09	1.07075			3107.09	0.78738
		3109.02	1.07929			3109.02	0.79814
		3110.95	1.08693			3110.95	0.80902
		3112.88	1.09518			3112.88	0.8201
		3114.8	1.10442			3114.8	0.83139
		3116.73	1.11334			3116.73	0.84297
		3118.66	1.12127			3118.66	0.85446
		3120.59	1.12805			3120.59	0.86495
		3122.52	1.13401			3122.52	0.87476
		3124.45	1.1406			3124.45	0.88543
		3126.38	1.1486			3126.38	0.89721
		3128.3	1.15751			3128.3	0.90874
		3130.23	1.16628			3130.23	0.9193
		3132.16	1.17442			3132.16	0.93016
		3134.09	1.1827			3134.09	0.94225
		3136.02	1.19205			3136.02	0.95495
		3137.95	1.20212			3137.95	0.96741
		3139.88	1.21143			3139.88	0.979
		3141.8	1.21939			3141.8	0.99048
		3143.73	1.22718			3143.73	1.00246
		3145.66	1.2357			3145.66	1.01422
		3147.59	1.24514			3147.59	1.02642
		3149.52	1.25578			3149.52	1.04019
		3151.45	1.26687			3151.45	1.05461
		3153.38	1.27657			3153.38	1.06766
		3155.31	1.2848			3155.31	1.07906
		3157.24	1.29305			3157.24	1.09084
		3159.16	1.30201			3159.16	1.1042
		3161.09	1.31139			3161.09	1.1182
		3163.02	1.32071			3163.02	1.13151
		3164.95	1.33001			3164.95	1.14401
		3166.88	1.33987			3166.88	1.15684
		3168.81	1.35035			3168.81	1.17021
		3170.74	1.36055			3170.74	1.18295
		3172.66	1.36998			3172.66	1.19574
		3174.59	1.37933			3174.59	1.20967
		3176.52	1.38914			3176.52	1.22313
		3178.45	1.39935			3178.45	1.23448
		3180.38	1.40955			3180.38	1.24482
		3182.31	1.41959			3182.31	1.25663
		3184.24	1.4297			3184.24	1.27022
		3186.16	1.43987			3186.16	1.28358
		3188.09	1.44992			3188.09	1.29586
		3190.02	1.45993			3190.02	1.30884
		3191.95	1.47013			3191.95	1.32426
		3193.88	1.48016			3193.88	1.33943
		3195.81	1.48994			3195.81	1.35153
		3197.74	1.50036			3197.74	1.36327
		3199.66	1.51168			3199.66	1.37722
		3201.59	1.52271			3201.59	1.39127
		3203.52	1.53292			3203.52	1.40329
		3205.45	1.54305			3205.45	1.41594
		3207.38	1.55295			3207.38	1.4314
		3209.31	1.5622			3209.31	1.4473
		3211.24	1.57098			3211.24	1.4611
		3213.17	1.57912			3213.17	1.46999
		3215.09	1.58658			3215.09	1.47601
		3217.02	1.59336			3217.02	1.48697
		3218.95	1.59853			3218.95	1.50104
		3220.88	1.60166			3220.88	1.50988
		3222.81	1.6044			3222.81	1.51639
		3224.74	1.60767			3224.74	1.52794
		3226.67	1.61006			3226.67	1.53956
		3228.59	1.61098			3228.59	1.54383
		3230.52	1.61204			3230.52	1.5492
		3232.45	1.61283			3232.45	1.5622
		3234.38	1.61033			3234.38	1.57346
		3236.31	1.60502			3236.31	1.57778
		3238.24	1.60002			3238.24	1.58061
		3240.17	1.59573			3240.17	1.58851
		3242.1	1.59169			3242.1	1.60402
		3244.03	1.5887			3244.03	1.61931
		3245.95	1.58625			3245.95	1.62715
		3247.88	1.58219			3247.88	1.63195
		3249.81	1.57655			3249.81	1.64061
		3251.74	1.57212			3251.74	1.65314
		3253.67	1.5703			3253.67	1.66036
		3255.6	1.56942			3255.6	1.66233
		3257.53	1.56777			3257.53	1.67056
		3259.45	1.56622			3259.45	1.68237
		3261.38	1.56568			3261.38	1.68958
		3263.31	1.56602			3263.31	1.69432
		3265.24	1.56767			3265.24	1.70149
		3267.17	1.57158			3267.17	1.71077
		3269.1	1.57751			3269.1	1.71741
		3271.03	1.58242			3271.03	1.71824
		3272.95	1.58442			3272.95	1.71652
		3274.88	1.58539			3274.88	1.71748
		3276.81	1.58676			3276.81	1.71897
		3278.74	1.58926			3278.74	1.71711
		3280.67	1.59354			3280.67	1.71859
		3282.6	1.59903			3282.6	1.72911
		3284.53	1.60531			3284.53	1.73957
		3286.46	1.61231			3286.46	1.7409
		3288.38	1.62085			3288.38	1.74315
		3290.31	1.63178			3290.31	1.75871
		3292.24	1.64315			3292.24	1.77934
		3294.17	1.65226			3294.17	1.78902
		3296.1	1.65837			3296.1	1.79047
		3298.03	1.66303			3298.03	1.79283
		3299.96	1.67037			3299.96	1.80279
		3301.89	1.68353			3301.89	1.82233
		3303.81	1.7005			3303.81	1.84
		3305.74	1.71564			3305.74	1.85207
		3307.67	1.72495			3307.67	1.85651
		3309.6	1.72988			3309.6	1.8426
		3311.53	1.73528			3311.53	1.82157
		3313.46	1.74429			3313.46	1.81409
		3315.39	1.75622			3315.39	1.82042
		3317.31	1.76944			3317.31	1.82456
		3319.24	1.78384			3319.24	1.81963
		3321.17	1.80008			3321.17	1.81609
		3323.1	1.81879			3323.1	1.82493
		3325.03	1.83758			3325.03	1.83661
		3326.96	1.85336			3326.96	1.83131
		3328.89	1.86852			3328.89	1.81906
		3330.82	1.88711			3330.82	1.82768
		3332.74	1.90876			3332.74	1.85322
		3334.67	1.93273			3334.67	1.86945
		3336.6	1.95856			3336.6	1.87832
		3338.53	1.98049			3338.53	1.89013
		3340.46	1.99386			3340.46	1.90396
		3342.39	2			3342.39	1.91511
		3344.32	1.99934			3344.32	1.91168
		3346.24	1.99378			3346.24	1.90327
		3348.17	1.9879			3348.17	1.91003
		3350.1	1.97832			3350.1	1.9296
		3352.03	1.95867			3352.03	1.9339
		3353.96	1.93412			3353.96	1.92015
		3355.89	1.91383			3355.89	1.91928
		3357.82	1.89897			3357.82	1.93236
		3359.74	1.88514			3359.74	1.93071
		3361.67	1.86963			3361.67	1.90669
		3363.6	1.85648			3363.6	1.89754
		3365.53	1.84952			3365.53	1.9275
		3367.46	1.8437			3367.46	1.96296
		3369.39	1.83021			3369.39	1.9535
		3371.32	1.80753			3371.32	1.9118
		3373.25	1.78405			3373.25	1.88124
		3375.18	1.76647			3375.18	1.87013
		3377.1	1.75227			3377.1	1.86151
		3379.03	1.73699			3379.03	1.84863
		3380.96	1.71966			3380.96	1.83733
		3382.89	1.70158			3382.89	1.82729
		3384.82	1.68483			3384.82	1.82067
		3386.75	1.67197			3386.75	1.83032
		3388.68	1.66526			3388.68	1.87012
		3390.6	1.6607			3390.6	1.92841
		3392.53	1.64849			3392.53	1.94164
		3394.46	1.62892			3394.46	1.90201
		3396.39	1.61424			3396.39	1.88963
		3398.32	1.60985			3398.32	1.94286
		3400.25	1.60588			3400.25	2
		3402.18	1.59106			3402.18	1.94062
		3404.1	1.57034			3404.1	1.84466
		3406.03	1.55607			3406.03	1.81323
		3407.96	1.54979			3407.96	1.82571
		3409.89	1.5455			3409.89	1.82905
		3411.82	1.53927			3411.82	1.81542
		3413.75	1.52928			3413.75	1.795
		3415.68	1.51719			3415.68	1.7699
		3417.61	1.5079			3417.61	1.75155
		3419.53	1.50161			3419.53	1.74225
		3421.46	1.4949			3421.46	1.73222
		3423.39	1.48813			3423.39	1.72366
		3425.32	1.48388			3425.32	1.72547
		3427.25	1.48284			3427.25	1.7403
		3429.18	1.48169			3429.18	1.76408
		3431.11	1.47821			3431.11	1.78701
		3433.03	1.47586			3433.03	1.80718
		3434.96	1.4742			3434.96	1.82549
		3436.89	1.46566			3436.89	1.81229
		3438.82	1.44928			3438.82	1.76642
		3440.75	1.43301			3440.75	1.72687
		3442.68	1.42184			3442.68	1.70189
		3444.61	1.41437			3444.61	1.68563
		3446.53	1.40747			3446.53	1.67518
		3448.46	1.39995			3448.46	1.66509
		3450.39	1.3924			3450.39	1.6516
		3452.32	1.38456			3452.32	1.63527
		3454.25	1.37569			3454.25	1.62514
		3456.18	1.36771			3456.18	1.62988
		3458.11	1.36244			3458.11	1.64307
		3460.04	1.35556			3460.04	1.64367
		3461.97	1.34487			3461.97	1.6298
		3463.89	1.33763			3463.89	1.6328
		3465.82	1.33672			3465.82	1.66845
		3467.75	1.33234			3467.75	1.70106
		3469.68	1.31566			3469.68	1.67854
		3471.61	1.29192			3471.61	1.62295
		3473.54	1.27179			3473.54	1.58584
		3475.47	1.2585			3475.47	1.5788
		3477.39	1.25021			3477.39	1.59321
		3479.32	1.24043			3479.32	1.60795
		3481.25	1.22295			3481.25	1.59467
		3483.18	1.2044			3483.18	1.56985
		3485.11	1.19155			3485.11	1.56205
		3487.04	1.17855			3487.04	1.56094
		3488.97	1.16229			3488.97	1.55461
		3490.89	1.14761			3490.89	1.5476
		3492.82	1.13625			3492.82	1.54329
		3494.75	1.12592			3494.75	1.54463
		3496.68	1.11454			3496.68	1.54885
		3498.61	1.1018			3498.61	1.54782
		3500.54	1.0897			3500.54	1.54337
		3502.47	1.07653			3502.47	1.53082
		3504.4	1.05859			3504.4	1.50178
		3506.32	1.03975			3506.32	1.47114
		3508.25	1.02446			3508.25	1.45072
		3510.18	1.01398			3510.18	1.44474
		3512.11	1.0077			3512.11	1.45311
		3514.04	0.99957			3514.04	1.45533
		3515.97	0.98627			3515.97	1.43832
		3517.9	0.97205			3517.9	1.41829
		3519.82	0.96195			3519.82	1.41285
		3521.75	0.95637			3521.75	1.42211
		3523.68	0.94845			3523.68	1.42568
		3525.61	0.93326			3525.61	1.4069
		3527.54	0.9171			3527.54	1.38199
		3529.47	0.90604			3529.47	1.36948
		3531.4	0.89877			3531.4	1.36777
		3533.32	0.89384			3533.32	1.37125
		3535.25	0.8891			3535.25	1.37281
		3537.18	0.88025			3537.18	1.36216
		3539.11	0.87021			3539.11	1.34913
		3541.04	0.86545			3541.04	1.35141
		3542.97	0.86289			3542.97	1.36025
		3544.9	0.85379			3544.9	1.35177
		3546.83	0.83713			3546.83	1.32358
		3548.76	0.82136			3548.76	1.29624
		3550.68	0.80991			3550.68	1.27786
		3552.61	0.79901			3552.61	1.26243
		3554.54	0.78857			3554.54	1.25051
		3556.47	0.78034			3556.47	1.24219
		3558.4	0.77346			3558.4	1.23436
		3560.33	0.76645			3560.33	1.2259
		3562.26	0.75592			3562.26	1.21299
		3564.18	0.73972			3564.18	1.19541
		3566.11	0.72355			3566.11	1.17789
		3568.04	0.71734			3568.04	1.16627
		3569.97	0.71648			3569.97	1.1599
		3571.9	0.71035			3571.9	1.1527
		3573.83	0.70009			3573.83	1.1429
		3575.76	0.68996			3575.76	1.13091
		3577.68	0.68185			3577.68	1.12
		3579.61	0.67688			3579.61	1.11418
		3581.54	0.6735			3581.54	1.11147
		3583.47	0.66753			3583.47	1.10556
		3585.4	0.65361			3585.4	1.08942
		3587.33	0.63314			3587.33	1.06365
		3589.26	0.61941			3589.26	1.04469
		3591.19	0.61297			3591.19	1.03575
		3593.11	0.60314			3593.11	1.02403
		3595.04	0.59131			3595.04	1.0097
		3596.97	0.58413			3596.97	0.99945
		3598.9	0.57824			3598.9	0.98999
		3600.83	0.56916			3600.83	0.97661
		3602.76	0.55847			3602.76	0.96248
		3604.69	0.54522			3604.69	0.95012
		3606.61	0.527			3606.61	0.93505
		3608.54	0.50906			3608.54	0.91716
		3610.47	0.49655			3610.47	0.902
		3612.4	0.4863			3612.4	0.88995
		3614.33	0.47583			3614.33	0.87895
		3616.26	0.46282			3616.26	0.8674
		3618.19	0.44801			3618.19	0.85353
		3620.12	0.43825			3620.12	0.83962
		3622.04	0.43176			3622.04	0.82809
		3623.97	0.42006			3623.97	0.81605
		3625.9	0.39924			3625.9	0.80097
		3627.83	0.37087			3627.83	0.78043
		3629.76	0.35182			3629.76	0.76027
		3631.69	0.34799			3631.69	0.74844
		3633.62	0.34324			3633.62	0.73749
		3635.55	0.33313			3635.55	0.72302
		3637.47	0.31949			3637.47	0.7071
		3639.4	0.30423			3639.4	0.6908
		3641.33	0.2893			3641.33	0.67368
		3643.26	0.27361			3643.26	0.65691
		3645.19	0.25307			3645.19	0.64109
		3647.12	0.22677			3647.12	0.62344
		3649.05	0.20517			3649.05	0.6018
		3650.97	0.19713			3650.97	0.58011
		3652.9	0.19065			3652.9	0.56286
		3654.83	0.17945			3654.83	0.54624
		3656.76	0.17082			3656.76	0.52684
		3658.69	0.16768			3658.69	0.50766
		3660.62	0.15927			3660.62	0.48895
		3662.55	0.14347			3662.55	0.4694
		3664.47	0.12752			3664.47	0.45059
		3666.4	0.11126			3666.4	0.43333
		3668.33	0.09096			3668.33	0.41501
		3670.26	0.07422			3670.26	0.39414
		3672.19	0.06622			3672.19	0.37643
		3674.12	0.05597			3674.12	0.3601
		3676.05	0.04872			3676.05	0.33981
		3677.98	0.05403			3677.98	0.32148
		3679.91	0.06005			3679.91	0.30669
		3681.83	0.06164			3681.83	0.29191
		3683.76	0.06024			3683.76	0.27777
		3685.69	0.0572			3685.69	0.26535
		3687.62	0.05207			3687.62	0.25302
		3689.55	0.04396			3689.55	0.23874
		3691.48	0.03949			3691.48	0.22434
		3693.41	0.04202			3693.41	0.21229
		3695.33	0.04498			3695.33	0.20177
		3697.26	0.04339			3697.26	0.19169
		3699.19	0.03788			3699.19	0.18215
		3701.12	0.03222			3701.12	0.17291
		3703.05	0.03111			3703.05	0.16394
		3704.98	0.03217			3704.98	0.15598
		3706.91	0.02886			3706.91	0.14909
		3708.83	0.02005			3708.83	0.14285
		3710.76	0.01275			3710.76	0.13672
		3712.69	0.01729			3712.69	0.13036
		3714.62	0.02689			3714.62	0.12415
		3716.55	0.03071			3716.55	0.11857
		3718.48	0.02856			3718.48	0.11374
		3720.41	0.02396			3720.41	0.10954
		3722.34	0.01987			3722.34	0.10556
		3724.26	0.01784			3724.26	0.10149
		3726.19	0.01939			3726.19	0.09746
		3728.12	0.0221			3728.12	0.09348
		3730.05	0.02032			3730.05	0.08995
		3731.98	0.01362			3731.98	0.08732
		3733.91	0.00844			3733.91	0.0855
		3735.84	0.01425			3735.84	0.08353
		3737.76	0.02709			3737.76	0.0805
		3739.69	0.03111			3739.69	0.07677
		3741.62	0.02092			3741.62	0.07328
		3743.55	0.0048			3743.55	0.07121
		3745.48	0.000739901			3745.48	0.06996
		3747.41	0.00356			3747.41	0.06767
		3749.34	4.33681e-19			3749.34	0.06551
		3751.26	0.0012			3751.26	0.06423
		3753.19	0.01411			3753.19	0.06233
		3755.12	0.02441			3755.12	0.05974
		3757.05	0.02649			3757.05	0.0576
		3758.98	0.02558			3758.98	0.05605
		3760.91	0.02812			3760.91	0.05425
		3762.84	0.03108			3762.84	0.05216
		3764.77	0.03092			3764.77	0.05051
		3766.7	0.02963			3766.7	0.04926
		3768.62	0.02872			3768.62	0.04815
		3770.55	0.0308			3770.55	0.04706
		3772.48	0.03595			3772.48	0.04539
		3774.41	0.0394			3774.41	0.04345
		3776.34	0.03967			3776.34	0.04203
		3778.27	0.03851			3778.27	0.04132
		3780.2	0.03774			3780.2	0.04056
		3782.12	0.03664			3782.12	0.03905
		3784.05	0.03536			3784.05	0.03752
		3785.98	0.03684			3785.98	0.0363
		3787.91	0.04046			3787.91	0.03508
		3789.84	0.04238			3789.84	0.0339
		3791.77	0.0409			3791.77	0.03271
		3793.7	0.03665			3793.7	0.03167
		3795.62	0.03176			3795.62	0.03115
		3797.55	0.02756			3797.55	0.03057

## Sheet: Figure 5c
Figure 5c-Permeation total
	x		y	error		y	error
	Position		Water flux (L m-2 h-1)			Ion permeation rate (mol m-2 h-2)
KCl for GOM	-3		0.92003	0.05		0.11363	0.03
KCl for MOGM	3		17.9759	2		0.000874485	0.0001
NaCl for MOGM	9		4.85	0.8		0.00102	0.0004
LiCl for MOGM	15		2.12	0.5		0.00158	0.0008
MgCl2 for MOGM	21		2.031	0.4		0.000193	1e-05
CaCl2 for MOGM	27		2.54777	0.7		7.27913e-05	1e-05

## Sheet: Figure 5d
Figure 5c-Permeation comparison
		x	y
		Ion permeation rate (mol m-2 h-2)	Water flux (L m-2 h-1)
	KCl for MOGM	0.000874485	17.9759
	NaCl for MOGM	0.00102	4.85
	MgCl2 for MOGM	7.27913e-05	2.54777
	KCl-control GOM (ref. 9)	0.00027	0.1
	Uncontrolled GOM (ref. 9)	0.18	0.17
	Al-MXene (ref. 10)	0.004	1.1
	Pure MXene (ref. 10)	0.035	3
	GO-rGO-5 μm (ref. 35)	0.01	0.5
	GO-rGO-1 μm (ref. 35)	0.05	2.5
	HI-treated rGO (ref. 30)	0.2	57
	GO/UiO66 (ref. 42)	0.22	29.16

## Sheet: Sup Fig 3
Sup Fig 3-FTIR
		Pure Ni-pPD			Ni-pPD@rGO			Ni(OH)2@GO w/o pPD			GO
		x	y		x	y		x	y		x	y
		Wavenumber (cm-1)	Intensity		Wavenumber (cm-1)	Intensity		Wavenumber (cm-1)	Intensity		Wavenumber (cm-1)	Intensity
		525.034	0.41256		3998.06	0.79991		3996.24	0.73696		3996.24	0.88528
		525.516	0.41314		3996.64	0.79991		3994.31	0.737		3994.31	0.88533
		525.998	0.414		3995.21	0.79991		3992.39	0.73704		3992.39	0.88533
		526.48	0.41508		3993.78	0.79991		3990.46	0.73715		3990.46	0.88534
		526.962	0.4162		3992.36	0.79991		3988.53	0.73727		3988.53	0.88535
		527.444	0.4172		3990.93	0.79991		3986.6	0.73742		3986.6	0.8853
		527.927	0.41799		3989.5	0.79991		3984.67	0.73764		3984.67	0.88528
		528.409	0.41864		3988.08	0.79991		3982.74	0.7379		3982.74	0.8854
		528.891	0.41931		3986.65	0.79991		3980.81	0.73815		3980.81	0.88559
		529.373	0.42021		3985.23	0.79991		3978.88	0.73837		3978.88	0.88572
		529.855	0.42143		3983.8	0.79991		3976.96	0.73853		3976.96	0.88579
		530.337	0.42292		3982.37	0.79989		3975.03	0.73858		3975.03	0.88584
		530.819	0.42453		3980.95	0.79988		3973.1	0.73856		3973.1	0.88584
		531.301	0.42605		3979.52	0.79989		3971.17	0.73857		3971.17	0.88578
		531.783	0.42732		3978.09	0.79991		3969.24	0.73867		3969.24	0.88575
		532.266	0.42834		3976.67	0.79992		3967.31	0.73883		3967.31	0.88582
		532.748	0.42919		3975.24	0.79993		3965.38	0.73902		3965.38	0.88602
		533.23	0.43003		3973.81	0.79994		3963.46	0.73928		3963.46	0.8863
		533.712	0.431		3972.39	0.79996		3961.53	0.73954		3961.53	0.88653
		534.194	0.43212		3970.96	0.79999		3959.6	0.73971		3959.6	0.88665
		534.676	0.43338		3969.54	0.80002		3957.67	0.73985		3957.67	0.88666
		535.158	0.43471		3968.11	0.80005		3955.74	0.73997		3955.74	0.88662
		535.64	0.43608		3966.68	0.80008		3953.81	0.74006		3953.81	0.88654
		536.123	0.4375		3965.26	0.80008		3951.88	0.74014		3951.88	0.88648
		536.605	0.43903		3963.83	0.80003		3949.95	0.74026		3949.95	0.88651
		537.087	0.44074		3962.4	0.79995		3948.03	0.74045		3948.03	0.88657
		537.569	0.44259		3960.98	0.79986		3946.1	0.7407		3946.1	0.88661
		538.051	0.44448		3959.55	0.79977		3944.17	0.74096		3944.17	0.88673
		538.533	0.44626		3958.12	0.79968		3942.24	0.74114		3942.24	0.88693
		539.015	0.44782		3956.7	0.79959		3940.31	0.74126		3940.31	0.88711
		539.497	0.44916		3955.27	0.79949		3938.38	0.74138		3938.38	0.8872
		539.98	0.4504		3953.85	0.7994		3936.45	0.74152		3936.45	0.88726
		540.462	0.45173		3952.42	0.79934		3934.53	0.74168		3934.53	0.8874
		540.944	0.45334		3950.99	0.7993		3932.6	0.74188		3932.6	0.88767
		541.426	0.45529		3949.57	0.79926		3930.67	0.7421		3930.67	0.88794
		541.908	0.4575		3948.14	0.79921		3928.74	0.74233		3928.74	0.88809
		542.39	0.45978		3946.71	0.79914		3926.81	0.7426		3926.81	0.88818
		542.872	0.46192		3945.29	0.79905		3924.88	0.74289		3924.88	0.88827
		543.354	0.46379		3943.86	0.79899		3922.95	0.74314		3922.95	0.88829
		543.837	0.46542		3942.44	0.79896		3921.02	0.74332		3921.02	0.88825
		544.319	0.46697		3941.01	0.79897		3919.1	0.74344		3919.1	0.88825
		544.801	0.46862		3939.58	0.79897		3917.17	0.74348		3917.17	0.88829
		545.283	0.47054		3938.16	0.79896		3915.24	0.74353		3915.24	0.88828
		545.765	0.47275		3936.73	0.79893		3913.31	0.74361		3913.31	0.88827
		546.247	0.47512		3935.3	0.79891		3911.38	0.74373		3911.38	0.88836
		546.729	0.47747		3933.88	0.79891		3909.45	0.74397		3909.45	0.88859
		547.211	0.47962		3932.45	0.7989		3907.52	0.74439		3907.52	0.88899
		547.693	0.48149		3931.02	0.79887		3905.59	0.74495		3905.59	0.88959
		548.176	0.48311		3929.6	0.79884		3903.67	0.74545		3903.67	0.89024
		548.658	0.4846		3928.17	0.79881		3901.74	0.74575		3901.74	0.89065
		549.14	0.48609		3926.75	0.79884		3899.81	0.74584		3899.81	0.8907
		549.622	0.48768		3925.32	0.79891		3897.88	0.74576		3897.88	0.89043
		550.104	0.48939		3923.89	0.79901		3895.95	0.74572		3895.95	0.89005
		550.586	0.49115		3922.47	0.7991		3894.02	0.74593		3894.02	0.88988
		551.068	0.49291		3921.04	0.79914		3892.09	0.74627		3892.09	0.89002
		551.551	0.49461		3919.61	0.79907		3890.17	0.74656		3890.17	0.89019
		552.033	0.49624		3918.19	0.79888		3888.24	0.7469		3888.24	0.89036
		552.515	0.4978		3916.76	0.79861		3886.31	0.74736		3886.31	0.89073
		552.997	0.49933		3915.33	0.79833		3884.38	0.74766		3884.38	0.89112
		553.479	0.50082		3913.91	0.79809		3882.45	0.74774		3882.45	0.89133
		553.961	0.50228		3912.48	0.79792		3880.52	0.7477		3880.52	0.89147
		554.443	0.50368		3911.06	0.79782		3878.59	0.74763		3878.59	0.89149
		554.925	0.50503		3909.63	0.79781		3876.66	0.74774		3876.66	0.8915
		555.408	0.50634		3908.2	0.79785		3874.74	0.74814		3874.74	0.89176
		555.89	0.50766		3906.78	0.79788		3872.81	0.74866		3872.81	0.89222
		556.372	0.509		3905.35	0.79786		3870.88	0.74916		3870.88	0.89271
		556.854	0.51038		3903.92	0.79783		3868.95	0.74954		3868.95	0.89299
		557.336	0.51175		3902.5	0.79785		3867.02	0.74979		3867.02	0.89298
		557.818	0.51306		3901.07	0.79794		3865.09	0.74998		3865.09	0.89293
		558.3	0.51428		3899.64	0.79804		3863.16	0.75001		3863.16	0.89285
		558.782	0.51541		3898.22	0.79815		3861.23	0.74987		3861.23	0.89257
		559.264	0.51649		3896.79	0.79824		3859.31	0.74985		3859.31	0.89224
		559.747	0.51759		3895.37	0.79832		3857.38	0.75027		3857.38	0.89233
		560.229	0.51875		3893.94	0.79835		3855.45	0.75113		3855.45	0.89325
		560.711	0.52		3892.51	0.79833		3853.52	0.75184		3853.52	0.89466
		561.193	0.52132		3891.09	0.79827		3851.59	0.75185		3851.59	0.89526
		561.675	0.52266		3889.66	0.79817		3849.66	0.75158		3849.66	0.89493
		562.157	0.524		3888.23	0.79804		3847.73	0.75159		3847.73	0.89456
		562.639	0.52534		3886.81	0.7979		3845.81	0.75195		3845.81	0.89457
		563.121	0.52673		3885.38	0.79776		3843.88	0.75246		3843.88	0.89484
		563.604	0.52821		3883.95	0.79764		3841.95	0.75299		3841.95	0.89512
		564.086	0.52979		3882.53	0.79757		3840.02	0.75349		3840.02	0.89535
		564.568	0.53145		3881.1	0.79753		3838.09	0.75381		3838.09	0.8955
		565.05	0.5331		3879.68	0.79748		3836.16	0.75387		3836.16	0.89546
		565.532	0.53466		3878.25	0.79737		3834.23	0.75384		3834.23	0.89535
		566.014	0.53606		3876.82	0.79723		3832.3	0.7539		3832.3	0.89539
		566.496	0.53727		3875.4	0.79717		3830.38	0.75402		3830.38	0.89555
		566.979	0.53835		3873.97	0.7972		3828.45	0.75422		3828.45	0.89577
		567.461	0.53934		3872.54	0.79728		3826.52	0.75453		3826.52	0.89604
		567.943	0.54029		3871.12	0.79737		3824.59	0.75503		3824.59	0.89642
		568.425	0.54121		3869.69	0.79739		3822.66	0.75572		3822.66	0.89709
		568.907	0.54205		3868.26	0.79726		3820.73	0.75623		3820.73	0.8977
		569.389	0.54276		3866.84	0.79699		3818.8	0.75633		3818.8	0.89784
		569.871	0.54329		3865.41	0.79672		3816.87	0.75631		3816.87	0.89783
		570.353	0.54366		3863.99	0.79662		3814.95	0.75622		3814.95	0.89775
		570.836	0.54392		3862.56	0.79669		3813.02	0.75612		3813.02	0.89739
		571.318	0.54418		3861.13	0.79685		3811.09	0.75634		3811.09	0.89708
		571.8	0.54449		3859.71	0.79699		3809.16	0.7569		3809.16	0.89723
		572.282	0.54487		3858.28	0.79707		3807.23	0.75744		3807.23	0.89767
		572.764	0.54529		3856.85	0.79709		3805.3	0.75778		3805.3	0.89797
		573.246	0.54569		3855.43	0.79707		3803.37	0.75811		3803.37	0.89825
		573.728	0.54602		3854	0.79704		3801.45	0.75833		3801.45	0.89867
		574.21	0.54628		3852.57	0.79697		3799.52	0.75833		3799.52	0.89889
		574.692	0.54653		3851.15	0.79688		3797.59	0.75834		3797.59	0.89898
		575.175	0.54685		3849.72	0.79683		3795.66	0.75849		3795.66	0.89916
		575.657	0.54734		3848.3	0.79689		3793.73	0.75867		3793.73	0.89932
		576.139	0.54803		3846.87	0.79708		3791.8	0.75896		3791.8	0.89942
		576.621	0.54887		3845.44	0.79734		3789.87	0.75932		3789.87	0.89954
		577.103	0.5498		3844.02	0.7976		3787.94	0.75964		3787.94	0.89967
		577.585	0.55073		3842.59	0.79774		3786.02	0.75985		3786.02	0.89975
		578.067	0.55162		3841.16	0.7977		3784.09	0.76001		3784.09	0.89972
		578.549	0.55249		3839.74	0.79751		3782.16	0.76024		3782.16	0.89968
		579.032	0.55338		3838.31	0.79733		3780.23	0.76054		3780.23	0.8998
		579.514	0.55435		3836.89	0.79725		3778.3	0.76068		3778.3	0.89994
		579.996	0.55539		3835.46	0.79724		3776.37	0.76071		3776.37	0.89999
		580.478	0.55647		3834.03	0.79721		3774.44	0.76098		3774.44	0.90018
		580.96	0.55751		3832.61	0.79715		3772.52	0.7616		3772.52	0.90071
		581.442	0.55843		3831.18	0.79704		3770.59	0.76226		3770.59	0.90144
		581.924	0.55923		3829.75	0.79688		3768.66	0.76263		3768.66	0.90196
		582.407	0.55993		3828.33	0.7967		3766.73	0.76273		3766.73	0.90214
		582.889	0.56063		3826.9	0.79654		3764.8	0.76282		3764.8	0.90215
		583.371	0.56141		3825.47	0.79644		3762.87	0.76302		3762.87	0.90218
		583.853	0.56233		3824.05	0.7964		3760.94	0.76343		3760.94	0.90243
		584.335	0.56338		3822.62	0.79641		3759.01	0.76389		3759.01	0.9028
		584.817	0.56449		3821.2	0.79647		3757.09	0.76427		3757.09	0.90298
		585.299	0.5656		3819.77	0.79655		3755.16	0.76475		3755.16	0.90309
		585.781	0.56664		3818.34	0.79667		3753.23	0.7655		3753.23	0.90357
		586.264	0.56763		3816.92	0.79677		3751.3	0.76619		3751.3	0.90432
		586.746	0.5686		3815.49	0.79682		3749.37	0.76642		3749.37	0.90466
		587.228	0.56961		3814.06	0.79685		3747.44	0.76642		3747.44	0.90457
		587.71	0.57072		3812.64	0.79688		3745.51	0.76645		3745.51	0.9047
		588.192	0.5719		3811.21	0.79694		3743.58	0.76639		3743.58	0.90494
		588.674	0.57308		3809.78	0.79699		3741.66	0.76637		3741.66	0.90492
		589.156	0.57419		3808.36	0.797		3739.73	0.76671		3739.73	0.90495
		589.638	0.57513		3806.93	0.79699		3737.8	0.76741		3737.8	0.90542
		590.12	0.57586		3805.51	0.79701		3735.87	0.7681		3735.87	0.90636
		590.603	0.57639		3804.08	0.79708		3733.94	0.76841		3733.94	0.90725
		591.085	0.57677		3802.65	0.79719		3732.01	0.76833		3732.01	0.90734
		591.567	0.57706		3801.23	0.79731		3730.08	0.76813		3730.08	0.90654
		592.049	0.57733		3799.8	0.79744		3728.16	0.76812		3728.16	0.90569
		592.531	0.5776		3798.37	0.79758		3726.23	0.76835		3726.23	0.90541
		593.013	0.5779		3796.95	0.79771		3724.3	0.76867		3724.3	0.9056
		593.495	0.57823		3795.52	0.79774		3722.37	0.76894		3722.37	0.90586
		593.977	0.5786		3794.09	0.79764		3720.44	0.76911		3720.44	0.90603
		594.46	0.57903		3792.67	0.79745		3718.51	0.76926		3718.51	0.90616
		594.942	0.57953		3791.24	0.79724		3716.58	0.76958		3716.58	0.9064
		595.424	0.5801		3789.82	0.79705		3714.65	0.77024		3714.65	0.90694
		595.906	0.58071		3788.39	0.79688		3712.73	0.77112		3712.73	0.90769
		596.388	0.58135		3786.96	0.7967		3710.8	0.77166		3710.8	0.90819
		596.87	0.58198		3785.54	0.79655		3708.87	0.77146		3708.87	0.90809
		597.352	0.5826		3784.11	0.79643		3706.94	0.77097		3706.94	0.9077
		597.835	0.5832		3782.68	0.79633		3705.01	0.77074		3705.01	0.9075
		598.317	0.5838		3781.26	0.79628		3703.08	0.77081		3703.08	0.90757
		598.799	0.5844		3779.83	0.79629		3701.15	0.77081		3701.15	0.90754
		599.281	0.58498		3778.4	0.79637		3699.22	0.77066		3699.22	0.90713
		599.763	0.58549		3776.98	0.7965		3697.3	0.7706		3697.3	0.90663
		600.245	0.58589		3775.55	0.79664		3695.37	0.77079		3695.37	0.90633
		600.727	0.58616		3774.13	0.79674		3693.44	0.77124		3693.44	0.90633
		601.209	0.5863		3772.7	0.79678		3691.51	0.77178		3691.51	0.9067
		601.692	0.58635		3771.27	0.79681		3689.58	0.77192		3689.58	0.90711
		602.174	0.58638		3769.85	0.79688		3687.65	0.77136		3687.65	0.90683
		602.656	0.58644		3768.42	0.79699		3685.72	0.77054		3685.72	0.90585
		603.138	0.58655		3766.99	0.79706		3683.8	0.77		3683.8	0.90489
		603.62	0.58669		3765.57	0.797		3681.87	0.76979		3681.87	0.90428
		604.102	0.58684		3764.14	0.79686		3679.94	0.76976		3679.94	0.90389
		604.584	0.58695		3762.71	0.79675		3678.01	0.76974		3678.01	0.90355
		605.066	0.58702		3761.29	0.79674		3676.08	0.7693		3676.08	0.90303
		605.548	0.5871		3759.86	0.79677		3674.15	0.76818		3674.15	0.90186
		606.031	0.58724		3758.44	0.79676		3672.22	0.76681		3672.22	0.90015
		606.513	0.58752		3757.01	0.7967		3670.29	0.76528		3670.29	0.89818
		606.995	0.58796		3755.58	0.79669		3668.37	0.76332		3668.37	0.89576
		607.477	0.58854		3754.16	0.79681		3666.44	0.7612		3666.44	0.893
		607.959	0.58921		3752.73	0.79704		3664.51	0.75918		3664.51	0.89022
		608.441	0.58988		3751.3	0.79729		3662.58	0.75722		3662.58	0.88745
		608.923	0.5905		3749.88	0.79749		3660.65	0.75518		3660.65	0.88463
		609.405	0.59103		3748.45	0.7976		3658.72	0.75288		3658.72	0.88173
		609.888	0.59149		3747.02	0.79768		3656.79	0.75003		3656.79	0.87862
		610.37	0.59191		3745.6	0.79779		3654.87	0.74688		3654.87	0.8753
		610.852	0.59234		3744.17	0.79799		3652.94	0.74382		3652.94	0.87204
		611.334	0.59276		3742.75	0.79829		3651.01	0.74035		3651.01	0.86867
		611.816	0.59318		3741.32	0.79858		3649.08	0.7358		3649.08	0.86451
		612.298	0.59357		3739.89	0.79876		3647.15	0.73089		3647.15	0.85955
		612.78	0.5939		3738.47	0.79875		3645.22	0.72673		3645.22	0.8546
		613.263	0.59417		3737.04	0.79858		3643.29	0.72329		3643.29	0.85002
		613.745	0.5944		3735.61	0.79839		3641.36	0.72003		3641.36	0.84564
		614.227	0.59461		3734.19	0.79828		3639.44	0.71666		3639.44	0.84127
		614.709	0.59484		3732.76	0.79826		3637.51	0.71317		3637.51	0.83695
		615.191	0.5951		3731.34	0.79828		3635.58	0.70962		3635.58	0.83275
		615.673	0.59537		3729.91	0.79834		3633.65	0.70612		3633.65	0.82879
		616.155	0.59565		3728.48	0.79846		3631.72	0.70262		3631.72	0.82508
		616.637	0.59593		3727.06	0.79859		3629.79	0.69855		3629.79	0.82123
		617.12	0.59622		3725.63	0.79862		3627.86	0.69364		3627.86	0.81692
		617.602	0.59656		3724.2	0.79851		3625.93	0.68888		3625.93	0.81273
		618.084	0.59697		3722.78	0.79831		3624.01	0.68482		3624.01	0.80918
		618.566	0.59748		3721.35	0.79814		3622.08	0.68107		3622.08	0.80619
		619.048	0.59806		3719.92	0.79809		3620.15	0.67713		3620.15	0.80334
		619.53	0.59867		3718.5	0.79818		3618.22	0.673		3618.22	0.80023
		620.012	0.59924		3717.07	0.79835		3616.29	0.6691		3616.29	0.79706
		620.494	0.59974		3715.65	0.79851		3614.36	0.66546		3614.36	0.79412
		620.976	0.60013		3714.22	0.79859		3612.43	0.66183		3612.43	0.79135
		621.459	0.60041		3712.79	0.7986		3610.51	0.65817		3610.51	0.7886
		621.941	0.6006		3711.37	0.79858		3608.58	0.65448		3608.58	0.78593
		622.423	0.60075		3709.94	0.79855		3606.65	0.65076		3606.65	0.78345
		622.905	0.60091		3708.51	0.79855		3604.72	0.64727		3604.72	0.7813
		623.387	0.60112		3707.09	0.79857		3602.79	0.64407		3602.79	0.77945
		623.869	0.6014		3705.66	0.79856		3600.86	0.64099		3600.86	0.77781
		624.351	0.60178		3704.23	0.79846		3598.93	0.63791		3598.93	0.77629
		624.833	0.60227		3702.81	0.79827		3597	0.63485		3597	0.77486
		625.316	0.60285		3701.38	0.79807		3595.08	0.63185		3595.08	0.77344
		625.798	0.6035		3699.96	0.7979		3593.15	0.62895		3593.15	0.77199
		626.28	0.60416		3698.53	0.79775		3591.22	0.62627		3591.22	0.7706
		626.762	0.60477		3697.1	0.79765		3589.29	0.62373		3589.29	0.76931
		627.244	0.60528		3695.68	0.79766		3587.36	0.62115		3587.36	0.76801
		627.726	0.60564		3694.25	0.7978		3585.43	0.61856		3585.43	0.76665
		628.208	0.60586		3692.82	0.79802		3583.5	0.61613		3583.5	0.76537
		628.691	0.60597		3691.4	0.79817		3581.57	0.61391		3581.57	0.7643
		629.173	0.60604		3689.97	0.79819		3579.65	0.6118		3579.65	0.76339
		629.655	0.60611		3688.54	0.79811		3577.72	0.60975		3577.72	0.76256
		630.137	0.60625		3687.12	0.79804		3575.79	0.6077		3575.79	0.76171
		630.619	0.60647		3685.69	0.79806		3573.86	0.60564		3573.86	0.76079
		631.101	0.60675		3684.27	0.79813		3571.93	0.60365		3571.93	0.75986
		631.583	0.60707		3682.84	0.79823		3570	0.60176		3570	0.75905
		632.065	0.60738		3681.41	0.79837		3568.07	0.59989		3568.07	0.75842
		632.548	0.60766		3679.99	0.79852		3566.15	0.59796		3566.15	0.75773
		633.03	0.60787		3678.56	0.79863		3564.22	0.5961		3564.22	0.75682
		633.512	0.608		3677.13	0.79866		3562.29	0.59437		3562.29	0.75585
		633.994	0.60805		3675.71	0.79861		3560.36	0.59274		3560.36	0.75498
		634.476	0.608		3674.28	0.7986		3558.43	0.59118		3558.43	0.7542
		634.958	0.60787		3672.85	0.79867		3556.5	0.58968		3556.5	0.75338
		635.44	0.60767		3671.43	0.79881		3554.57	0.58821		3554.57	0.75252
		635.922	0.60744		3670	0.79896		3552.64	0.5867		3552.64	0.75162
		636.404	0.60723		3668.58	0.79909		3550.72	0.58512		3550.72	0.75071
		636.887	0.60706		3667.15	0.79918		3548.79	0.58354		3548.79	0.74981
		637.369	0.60694		3665.72	0.79916		3546.86	0.58196		3546.86	0.74895
		637.851	0.60687		3664.3	0.79894		3544.93	0.58039		3544.93	0.74823
		638.333	0.6068		3662.87	0.79848		3543	0.57887		3543	0.74765
		638.815	0.60671		3661.44	0.79792		3541.07	0.57744		3541.07	0.74711
		639.297	0.60657		3660.02	0.79745		3539.14	0.57608		3539.14	0.74646
		639.779	0.60642		3658.59	0.79715		3537.22	0.57476		3537.22	0.7457
		640.261	0.60629		3657.16	0.79693		3535.29	0.57346		3535.29	0.74488
		640.744	0.60623		3655.74	0.79673		3533.36	0.57217		3533.36	0.74401
		641.226	0.60629		3654.31	0.79654		3531.43	0.57089		3531.43	0.74308
		641.708	0.60647		3652.89	0.79638		3529.5	0.56961		3529.5	0.74209
		642.19	0.60672		3651.46	0.79623		3527.57	0.5683		3527.57	0.741
		642.672	0.60698		3650.03	0.79603		3525.64	0.56696		3525.64	0.73987
		643.154	0.60719		3648.61	0.79577		3523.71	0.56566		3523.71	0.73889
		643.636	0.60732		3647.18	0.79546		3521.79	0.56437		3521.79	0.73812
		644.119	0.60739		3645.75	0.79508		3519.86	0.56308		3519.86	0.73739
		644.601	0.60742		3644.33	0.79458		3517.93	0.56178		3517.93	0.73655
		645.083	0.60749		3642.9	0.79395		3516	0.56048		3516	0.73563
		645.565	0.60761		3641.47	0.79326		3514.07	0.55917		3514.07	0.73471
		646.047	0.60779		3640.05	0.79259		3512.14	0.55786		3512.14	0.73383
		646.529	0.608		3638.62	0.79197		3510.21	0.55658		3510.21	0.73288
		647.011	0.60821		3637.2	0.79132		3508.28	0.55532		3508.28	0.73173
		647.493	0.6084		3635.77	0.79057		3506.36	0.55411		3506.36	0.73044
		647.976	0.60858		3634.34	0.78977		3504.43	0.55292		3504.43	0.72912
		648.458	0.60876		3632.92	0.78902		3502.5	0.55172		3502.5	0.72786
		648.94	0.60899		3631.49	0.78837		3500.57	0.55054		3500.57	0.72671
		649.422	0.60928		3630.06	0.78779		3498.64	0.5494		3498.64	0.72562
		649.904	0.60962		3628.64	0.78724		3496.71	0.54821		3496.71	0.72456
		650.386	0.60999		3627.21	0.78667		3494.78	0.54693		3494.78	0.72353
		650.868	0.61033		3625.79	0.78608		3492.86	0.54562		3492.86	0.72247
		651.35	0.61062		3624.36	0.78547		3490.93	0.54432		3490.93	0.72133
		651.832	0.61086		3622.93	0.78484		3489	0.54302		3489	0.72015
		652.315	0.61105		3621.51	0.78419		3487.07	0.54175		3487.07	0.71901
		652.797	0.61124		3620.08	0.78354		3485.14	0.54056		3485.14	0.71791
		653.279	0.61143		3618.65	0.78288		3483.21	0.53941		3483.21	0.71676
		653.761	0.61164		3617.23	0.78219		3481.28	0.53825		3481.28	0.71549
		654.243	0.61185		3615.8	0.78144		3479.35	0.5371		3479.35	0.71424
		654.725	0.61205		3614.37	0.78065		3477.43	0.53601		3477.43	0.71307
		655.207	0.61223		3612.95	0.77992		3475.5	0.53492		3475.5	0.71189
		655.689	0.61239		3611.52	0.77928		3473.57	0.53375		3473.57	0.71058
		656.172	0.61255		3610.1	0.77869		3471.64	0.53251		3471.64	0.70915
		656.654	0.61271		3608.67	0.77806		3469.71	0.53127		3469.71	0.70772
		657.136	0.61289		3607.24	0.77739		3467.78	0.53007		3467.78	0.70649
		657.618	0.61306		3605.82	0.77667		3465.85	0.5289		3465.85	0.70551
		658.1	0.6132		3604.39	0.77595		3463.92	0.52777		3463.92	0.70459
		658.582	0.6133		3602.96	0.77521		3462	0.52671		3462	0.7036
		659.064	0.61336		3601.54	0.77444		3460.07	0.52568		3460.07	0.7026
		659.546	0.6134		3600.11	0.77365		3458.14	0.52464		3458.14	0.70168
		660.029	0.61347		3598.68	0.77288		3456.21	0.52362		3456.21	0.70072
		660.511	0.61358		3597.26	0.77218		3454.28	0.5226		3454.28	0.69965
		660.993	0.61374		3595.83	0.77153		3452.35	0.52159		3452.35	0.69849
		661.475	0.61391		3594.41	0.77092		3450.42	0.52064		3450.42	0.69729
		661.957	0.61404		3592.98	0.77032		3448.5	0.51975		3448.5	0.6961
		662.439	0.61408		3591.55	0.76975		3446.57	0.51882		3446.57	0.69495
		662.921	0.61401		3590.13	0.7692		3444.64	0.51785		3444.64	0.69389
		663.403	0.61387		3588.7	0.76864		3442.71	0.5169		3442.71	0.69296
		663.886	0.61371		3587.27	0.76807		3440.78	0.51599		3440.78	0.69208
		664.368	0.61361		3585.85	0.76749		3438.85	0.51511		3438.85	0.69116
		664.85	0.6136		3584.42	0.76692		3436.92	0.51424		3436.92	0.69019
		665.332	0.61371		3582.99	0.76633		3434.99	0.51339		3434.99	0.68929
		665.814	0.61388		3581.57	0.76567		3433.07	0.51259		3433.07	0.68844
		666.296	0.61404		3580.14	0.76498		3431.14	0.5118		3431.14	0.68755
		666.778	0.61408		3578.72	0.76432		3429.21	0.51104		3429.21	0.68671
		667.26	0.61385		3577.29	0.76372		3427.28	0.51037		3427.28	0.68601
		667.743	0.61332		3575.86	0.76315		3425.35	0.5098		3425.35	0.6854
		668.225	0.61257		3574.44	0.7626		3423.42	0.50929		3423.42	0.68478
		668.707	0.61186		3573.01	0.76207		3421.49	0.50881		3421.49	0.68412
		669.189	0.61137		3571.58	0.76161		3419.57	0.50829		3419.57	0.68346
		669.671	0.61116		3570.16	0.76125		3417.64	0.50774		3417.64	0.68278
		670.153	0.61115		3568.73	0.76092		3415.71	0.50714		3415.71	0.68203
		670.635	0.61125		3567.3	0.76057		3413.78	0.50647		3413.78	0.68127
		671.117	0.61139		3565.88	0.76018		3411.85	0.5058		3411.85	0.68061
		671.6	0.61154		3564.45	0.75977		3409.92	0.50523		3409.92	0.68008
		672.082	0.61166		3563.03	0.75934		3407.99	0.50477		3407.99	0.67967
		672.564	0.61173		3561.6	0.7589		3406.06	0.50444		3406.06	0.67929
		673.046	0.61172		3560.17	0.75843		3404.14	0.50417		3404.14	0.67879
		673.528	0.61161		3558.75	0.75795		3402.21	0.50391		3402.21	0.6782
		674.01	0.61139		3557.32	0.75748		3400.28	0.5036		3400.28	0.67774
		674.492	0.61106		3555.89	0.75701		3398.35	0.50323		3398.35	0.67749
		674.974	0.61065		3554.47	0.75652		3396.42	0.50285		3396.42	0.67715
		675.457	0.61021		3553.04	0.756		3394.49	0.50243		3394.49	0.67659
		675.939	0.60979		3551.61	0.75551		3392.56	0.50201		3392.56	0.67602
		676.421	0.60943		3550.19	0.75507		3390.63	0.50166		3390.63	0.67572
		676.903	0.60916		3548.76	0.75469		3388.71	0.50142		3388.71	0.67569
		677.385	0.60897		3547.34	0.75434		3386.78	0.50122		3386.78	0.67573
		677.867	0.60882		3545.91	0.75399		3384.85	0.501		3384.85	0.67572
		678.349	0.60867		3544.48	0.7536		3382.92	0.50078		3382.92	0.67564
		678.831	0.60851		3543.06	0.75317		3380.99	0.50059		3380.99	0.67548
		679.313	0.60833		3541.63	0.75267		3379.06	0.50042		3379.06	0.67524
		679.796	0.60814		3540.2	0.75212		3377.13	0.50023		3377.13	0.67496
		680.278	0.60794		3538.78	0.75154		3375.21	0.50005		3375.21	0.67469
		680.76	0.60774		3537.35	0.75097		3373.28	0.49998		3373.28	0.67442
		681.242	0.60753		3535.92	0.75043		3371.35	0.50003		3371.35	0.67413
		681.724	0.60732		3534.5	0.74992		3369.42	0.50014		3369.42	0.67395
		682.206	0.60711		3533.07	0.74941		3367.49	0.50024		3367.49	0.67404
		682.688	0.60692		3531.65	0.74892		3365.56	0.50031		3365.56	0.67434
		683.17	0.60679		3530.22	0.74847		3363.63	0.5004		3363.63	0.67461
		683.653	0.60674		3528.79	0.74807		3361.7	0.5005		3361.7	0.67473
		684.135	0.60679		3527.37	0.7477		3359.78	0.50055		3359.78	0.67478
		684.617	0.60692		3525.94	0.74732		3357.85	0.50061		3357.85	0.67484
		685.099	0.60709		3524.51	0.74692		3355.92	0.50076		3355.92	0.6749
		685.581	0.60725		3523.09	0.74649		3353.99	0.50102		3353.99	0.67488
		686.063	0.60736		3521.66	0.74606		3352.06	0.50134		3352.06	0.67478
		686.545	0.6074		3520.24	0.74564		3350.13	0.50169		3350.13	0.67479
		687.028	0.60737		3518.81	0.7452		3348.2	0.50206		3348.2	0.67496
		687.51	0.60729		3517.38	0.74474		3346.27	0.50243		3346.27	0.67508
		687.992	0.60718		3515.96	0.74425		3344.35	0.50278		3344.35	0.67508
		688.474	0.60707		3514.53	0.74376		3342.42	0.50312		3342.42	0.67505
		688.956	0.60695		3513.1	0.7433		3340.49	0.50347		3340.49	0.67508
		689.438	0.60685		3511.68	0.74288		3338.56	0.50384		3338.56	0.6752
		689.92	0.60677		3510.25	0.74249		3336.63	0.50419		3336.63	0.67547
		690.402	0.60671		3508.82	0.74213		3334.7	0.50455		3334.7	0.67585
		690.885	0.60668		3507.4	0.74181		3332.77	0.50495		3332.77	0.67622
		691.367	0.60669		3505.97	0.74149		3330.85	0.50537		3330.85	0.67649
		691.849	0.60671		3504.55	0.74116		3328.92	0.5058		3328.92	0.6766
		692.331	0.60673		3503.12	0.74081		3326.99	0.50626		3326.99	0.67656
		692.813	0.60669		3501.69	0.74043		3325.06	0.50672		3325.06	0.67649
		693.295	0.60659		3500.27	0.74003		3323.13	0.50714		3323.13	0.67646
		693.777	0.60641		3498.84	0.73962		3321.2	0.50756		3321.2	0.67643
		694.259	0.60619		3497.41	0.73917		3319.27	0.50805		3319.27	0.67638
		694.742	0.60596		3495.99	0.73869		3317.34	0.50859		3317.34	0.67639
		695.224	0.60577		3494.56	0.73819		3315.42	0.50915		3315.42	0.67645
		695.706	0.60563		3493.13	0.73768		3313.49	0.50966		3313.49	0.67653
		696.188	0.60556		3491.71	0.73717		3311.56	0.5101		3311.56	0.67656
		696.67	0.60551		3490.28	0.73665		3309.63	0.5105		3309.63	0.6765
		697.152	0.60546		3488.86	0.73614		3307.7	0.51089		3307.7	0.6764
		697.634	0.60537		3487.43	0.73563		3305.77	0.51123		3305.77	0.67636
		698.116	0.60523		3486	0.73514		3303.84	0.51152		3303.84	0.67645
		698.598	0.60505		3484.58	0.73466		3301.92	0.5118		3301.92	0.6766
		699.081	0.60486		3483.15	0.73417		3299.99	0.51217		3299.99	0.67663
		699.563	0.60466		3481.72	0.73369		3298.06	0.51267		3298.06	0.67651
		700.045	0.60448		3480.3	0.73322		3296.13	0.5132		3296.13	0.6763
		700.527	0.60429		3478.87	0.73276		3294.2	0.51365		3294.2	0.67606
		701.009	0.60409		3477.44	0.7323		3292.27	0.51396		3292.27	0.67583
		701.491	0.60388		3476.02	0.73182		3290.34	0.51416		3290.34	0.67564
		701.973	0.60366		3474.59	0.73134		3288.41	0.51429		3288.41	0.67544
		702.456	0.60344		3473.17	0.73086		3286.49	0.51447		3286.49	0.67524
		702.938	0.60325		3471.74	0.73039		3284.56	0.51473		3284.56	0.67514
		703.42	0.6031		3470.31	0.72992		3282.63	0.51503		3282.63	0.67518
		703.902	0.60299		3468.89	0.72945		3280.7	0.51536		3280.7	0.67528
		704.384	0.6029		3467.46	0.72899		3278.77	0.5157		3278.77	0.67536
		704.866	0.6028		3466.03	0.72853		3276.84	0.51605		3276.84	0.67537
		705.348	0.60269		3464.61	0.7281		3274.91	0.51641		3274.91	0.67523
		705.83	0.60257		3463.18	0.72767		3272.98	0.51672		3272.98	0.67484
		706.312	0.60245		3461.75	0.72721		3271.06	0.51694		3271.06	0.67432
		706.795	0.60236		3460.33	0.72675		3269.13	0.51709		3269.13	0.67388
		707.277	0.60231		3458.9	0.7263		3267.2	0.51726		3267.2	0.67355
		707.759	0.60232		3457.48	0.72588		3265.27	0.51751		3265.27	0.67327
		708.241	0.60235		3456.05	0.7255		3263.34	0.51784		3263.34	0.67304
		708.723	0.6024		3454.62	0.72515		3261.41	0.51822		3261.41	0.67288
		709.205	0.60246		3453.2	0.72482		3259.48	0.51862		3259.48	0.67277
		709.687	0.60254		3451.77	0.72451		3257.56	0.51899		3257.56	0.67268
		710.17	0.60266		3450.34	0.72423		3255.63	0.51927		3255.63	0.67259
		710.652	0.60282		3448.92	0.72396		3253.7	0.51944		3253.7	0.67249
		711.134	0.60302		3447.49	0.72372		3251.77	0.51955		3251.77	0.67232
		711.616	0.60326		3446.06	0.72348		3249.84	0.51972		3249.84	0.67206
		712.098	0.6035		3444.64	0.72326		3247.91	0.51999		3247.91	0.6718
		712.58	0.60372		3443.21	0.72305		3245.98	0.52032		3245.98	0.67161
		713.062	0.60392		3441.79	0.72283		3244.05	0.52064		3244.05	0.67142
		713.544	0.60414		3440.36	0.72261		3242.13	0.521		3242.13	0.67119
		714.027	0.60441		3438.93	0.72237		3240.2	0.5214		3240.2	0.6709
		714.509	0.6048		3437.51	0.72211		3238.27	0.52177		3238.27	0.6705
		714.991	0.60532		3436.08	0.72182		3236.34	0.52207		3236.34	0.67001
		715.473	0.60599		3434.65	0.72149		3234.41	0.52235		3234.41	0.66953
		715.955	0.6068		3433.23	0.72116		3232.48	0.52258		3232.48	0.66923
		716.437	0.60771		3431.8	0.72084		3230.55	0.5228		3230.55	0.66913
		716.919	0.60871		3430.37	0.72056		3228.62	0.52307		3228.62	0.66917
		717.401	0.60979		3428.95	0.7203		3226.7	0.52341		3226.7	0.66928
		717.884	0.61096		3427.52	0.72005		3224.77	0.52383		3224.77	0.66943
		718.366	0.61225		3426.1	0.71983		3222.84	0.5243		3222.84	0.66954
		718.848	0.61364		3424.67	0.71964		3220.91	0.5248		3220.91	0.66954
		719.33	0.61511		3423.24	0.71949		3218.98	0.52527		3218.98	0.66937
		719.812	0.61661		3421.82	0.71939		3217.05	0.52567		3217.05	0.66907
		720.294	0.61808		3420.39	0.71932		3215.12	0.52603		3215.12	0.66868
		720.776	0.61948		3418.96	0.71927		3213.2	0.52641		3213.2	0.6683
		721.258	0.62078		3417.54	0.71924		3211.27	0.52685		3211.27	0.668
		721.74	0.62199		3416.11	0.71923		3209.34	0.52739		3209.34	0.66786
		722.223	0.62311		3414.69	0.71925		3207.41	0.528		3207.41	0.66787
		722.705	0.62417		3413.26	0.71928		3205.48	0.5286		3205.48	0.66795
		723.187	0.62514		3411.83	0.71932		3203.55	0.52917		3203.55	0.66806
		723.669	0.626		3410.41	0.71935		3201.62	0.52968		3201.62	0.66818
		724.151	0.62674		3408.98	0.71937		3199.69	0.53014		3199.69	0.66829
		724.633	0.62735		3407.55	0.71937		3197.77	0.53059		3197.77	0.66836
		725.115	0.62783		3406.13	0.71936		3195.84	0.53108		3195.84	0.66838
		725.597	0.62822		3404.7	0.71936		3193.91	0.53166		3193.91	0.66842
		726.08	0.62856		3403.27	0.71937		3191.98	0.53232		3191.98	0.66848
		726.562	0.62888		3401.85	0.71937		3190.05	0.53303		3190.05	0.66856
		727.044	0.6292		3400.42	0.71934		3188.12	0.53377		3188.12	0.66862
		727.526	0.62951		3399	0.71928		3186.19	0.53448		3186.19	0.66859
		728.008	0.62982		3397.57	0.7192		3184.27	0.53509		3184.27	0.66846
		728.49	0.6301		3396.14	0.7191		3182.34	0.53563		3182.34	0.66832
		728.972	0.63034		3394.72	0.71897		3180.41	0.53618		3180.41	0.66827
		729.455	0.63055		3393.29	0.71882		3178.48	0.53679		3178.48	0.66835
		729.937	0.63072		3391.86	0.71866		3176.55	0.53748		3176.55	0.66855
		730.419	0.63083		3390.44	0.71848		3174.62	0.53822		3174.62	0.66889
		730.901	0.63087		3389.01	0.71829		3172.69	0.53903		3172.69	0.66932
		731.383	0.63081		3387.58	0.71811		3170.76	0.53988		3170.76	0.66979
		731.865	0.63062		3386.16	0.71794		3168.84	0.54073		3168.84	0.67021
		732.347	0.63032		3384.73	0.71777		3166.91	0.54151		3166.91	0.6705
		732.829	0.62993		3383.31	0.71762		3164.98	0.54219		3164.98	0.67061
		733.312	0.62948		3381.88	0.71748		3163.05	0.5428		3163.05	0.6706
		733.794	0.62901		3380.45	0.71737		3161.12	0.54342		3161.12	0.67058
		734.276	0.62854		3379.03	0.71729		3159.19	0.54411		3159.19	0.67063
		734.758	0.62806		3377.6	0.71724		3157.26	0.54491		3157.26	0.67077
		735.24	0.62756		3376.17	0.71722		3155.33	0.54584		3155.33	0.67098
		735.722	0.62701		3374.75	0.71721		3153.41	0.54683		3153.41	0.6713
		736.204	0.62639		3373.32	0.7172		3151.48	0.54779		3151.48	0.67182
		736.686	0.62572		3371.89	0.71717		3149.55	0.54862		3149.55	0.67243
		737.168	0.62504		3370.47	0.71713		3147.62	0.54932		3147.62	0.6729
		737.651	0.62439		3369.04	0.71706		3145.69	0.54994		3145.69	0.67317
		738.133	0.62383		3367.62	0.71695		3143.76	0.55059		3143.76	0.67333
		738.615	0.62338		3366.19	0.71681		3141.83	0.5513		3141.83	0.67345
		739.097	0.62304		3364.76	0.71663		3139.91	0.55212		3139.91	0.67366
		739.579	0.62278		3363.34	0.71641		3137.98	0.55303		3137.98	0.67406
		740.061	0.62257		3361.91	0.71612		3136.05	0.55401		3136.05	0.67461
		740.543	0.62241		3360.48	0.71575		3134.12	0.55502		3134.12	0.67516
		741.025	0.62229		3359.06	0.71527		3132.19	0.55599		3132.19	0.67561
		741.508	0.6222		3357.63	0.71469		3130.26	0.55685		3130.26	0.67596
		741.99	0.62214		3356.2	0.714		3128.33	0.55759		3128.33	0.67626
		742.472	0.62211		3354.78	0.71323		3126.4	0.55824		3126.4	0.67652
		742.954	0.62206		3353.35	0.71239		3124.48	0.55892		3124.48	0.67679
		743.436	0.62199		3351.93	0.7115		3122.55	0.55972		3122.55	0.67712
		743.918	0.62187		3350.5	0.7106		3120.62	0.56066		3120.62	0.67759
		744.4	0.62171		3349.07	0.70971		3118.69	0.56171		3118.69	0.67828
		744.883	0.62153		3347.65	0.70886		3116.76	0.56279		3116.76	0.67918
		745.365	0.62138		3346.22	0.70811		3114.83	0.5638		3114.83	0.68018
		745.847	0.62127		3344.79	0.70745		3112.9	0.56473		3112.9	0.68111
		746.329	0.62121		3343.37	0.70692		3110.97	0.5656		3110.97	0.68183
		746.811	0.62119		3341.94	0.70653		3109.05	0.5664		3109.05	0.68238
		747.293	0.62118		3340.51	0.70629		3107.12	0.56711		3107.12	0.68298
		747.775	0.62117		3339.09	0.70622		3105.19	0.56783		3105.19	0.68369
		748.257	0.62114		3337.66	0.70633		3103.26	0.56867		3103.26	0.68453
		748.74	0.6211		3336.24	0.70661		3101.33	0.56966		3101.33	0.68554
		749.222	0.62106		3334.81	0.70701		3099.4	0.57075		3099.4	0.68677
		749.704	0.62105		3333.38	0.70751		3097.47	0.57185		3097.47	0.68816
		750.186	0.62105		3331.96	0.70806		3095.55	0.57292		3095.55	0.68952
		750.668	0.62106		3330.53	0.70863		3093.62	0.57391		3093.62	0.69067
		751.15	0.62107		3329.1	0.7092		3091.69	0.57482		3091.69	0.69158
		751.632	0.62106		3327.68	0.70976		3089.76	0.57564		3089.76	0.69236
		752.114	0.62104		3326.25	0.7103		3087.83	0.57642		3087.83	0.69311
		752.596	0.62101		3324.82	0.71081		3085.9	0.57723		3085.9	0.69386
		753.079	0.62099		3323.4	0.7113		3083.97	0.57816		3083.97	0.69471
		753.561	0.62102		3321.97	0.71178		3082.04	0.57921		3082.04	0.69569
		754.043	0.62109		3320.55	0.71225		3080.12	0.58035		3080.12	0.69676
		754.525	0.6212		3319.12	0.71272		3078.19	0.58146		3078.19	0.69793
		755.007	0.62135		3317.69	0.71319		3076.26	0.58243		3076.26	0.69918
		755.489	0.62152		3316.27	0.71366		3074.33	0.58328		3074.33	0.70039
		755.971	0.62171		3314.84	0.71413		3072.4	0.58407		3072.4	0.70142
		756.453	0.62192		3313.41	0.71461		3070.47	0.58487		3070.47	0.70228
		756.936	0.62215		3311.99	0.7151		3068.54	0.58571		3068.54	0.70306
		757.418	0.62237		3310.56	0.71561		3066.62	0.58661		3066.62	0.70393
		757.9	0.62256		3309.14	0.71613		3064.69	0.58755		3064.69	0.70492
		758.382	0.6227		3307.71	0.71667		3062.76	0.58854		3062.76	0.70594
		758.864	0.62277		3306.28	0.71721		3060.83	0.58957		3060.83	0.70688
		759.346	0.62275		3304.86	0.71775		3058.9	0.59061		3058.9	0.70769
		759.828	0.62268		3303.43	0.71829		3056.97	0.5916		3056.97	0.70836
		760.311	0.62257		3302	0.71881		3055.04	0.59248		3055.04	0.70895
		760.793	0.62247		3300.58	0.71931		3053.11	0.5933		3053.11	0.70949
		761.275	0.6224		3299.15	0.71978		3051.19	0.5941		3051.19	0.71007
		761.757	0.62236		3297.72	0.72023		3049.26	0.59494		3049.26	0.71077
		762.239	0.62234		3296.3	0.72064		3047.33	0.59583		3047.33	0.71155
		762.721	0.6223		3294.87	0.72103		3045.4	0.59681		3045.4	0.71237
		763.203	0.62224		3293.45	0.72138		3043.47	0.59784		3043.47	0.71327
		763.685	0.62217		3292.02	0.72171		3041.54	0.59882		3041.54	0.71422
		764.168	0.62211		3290.59	0.722		3039.61	0.59972		3039.61	0.71513
		764.65	0.62207		3289.17	0.72225		3037.68	0.60056		3037.68	0.71582
		765.132	0.62206		3287.74	0.72247		3035.76	0.60142		3035.76	0.71624
		765.614	0.62208		3286.31	0.72266		3033.83	0.60224		3033.83	0.71657
		766.096	0.6221		3284.89	0.72284		3031.9	0.60303		3031.9	0.71696
		766.578	0.62206		3283.46	0.72301		3029.97	0.60382		3029.97	0.7174
		767.06	0.62195		3282.03	0.72319		3028.04	0.60466		3028.04	0.71786
		767.542	0.62175		3280.61	0.72337		3026.11	0.60555		3026.11	0.71835
		768.024	0.62145		3279.18	0.72357		3024.18	0.60645		3024.18	0.71892
		768.507	0.62109		3277.76	0.72378		3022.26	0.60729		3022.26	0.71957
		768.989	0.62069		3276.33	0.72401		3020.33	0.60811		3020.33	0.72021
		769.471	0.62024		3274.9	0.72425		3018.4	0.60891		3018.4	0.72082
		769.953	0.61975		3273.48	0.72452		3016.47	0.60968		3016.47	0.72145
		770.435	0.61922		3272.05	0.7248		3014.54	0.61044		3014.54	0.72214
		770.917	0.61864		3270.62	0.72509		3012.61	0.61123		3012.61	0.7229
		771.399	0.61802		3269.2	0.7254		3010.68	0.61201		3010.68	0.72369
		771.881	0.61738		3267.77	0.72571		3008.75	0.61277		3008.75	0.72441
		772.364	0.61674		3266.34	0.72604		3006.83	0.61352		3006.83	0.72501
		772.846	0.61611		3264.92	0.72636		3004.9	0.61427		3004.9	0.72547
		773.328	0.61549		3263.49	0.72667		3002.97	0.615		3002.97	0.72587
		773.81	0.61484		3262.07	0.72695		3001.04	0.61573		3001.04	0.72626
		774.292	0.61414		3260.64	0.72722		2999.11	0.6165		2999.11	0.72672
		774.774	0.61336		3259.21	0.72747		2997.18	0.6173		2997.18	0.72737
		775.256	0.6125		3257.79	0.72771		2995.25	0.61813		2995.25	0.72822
		775.739	0.61157		3256.36	0.72791		2993.32	0.61893		2993.32	0.7291
		776.221	0.61057		3254.93	0.72809		2991.4	0.61959		2991.4	0.72994
		776.703	0.60953		3253.51	0.72821		2989.47	0.62019		2989.47	0.73081
		777.185	0.60845		3252.08	0.72829		2987.54	0.62092		2987.54	0.73175
		777.667	0.60732		3250.65	0.72831		2985.61	0.62179		2985.61	0.73261
		778.149	0.60612		3249.23	0.72829		2983.68	0.62267		2983.68	0.73321
		778.631	0.60486		3247.8	0.72822		2981.75	0.62352		2981.75	0.73363
		779.113	0.60353		3246.38	0.72813		2979.82	0.6243		2979.82	0.73411
		779.596	0.60216		3244.95	0.72802		2977.9	0.62504		2977.9	0.73471
		780.078	0.60075		3243.52	0.72788		2975.97	0.62578		2975.97	0.73531
		780.56	0.59932		3242.1	0.72775		2974.04	0.62654		2974.04	0.73591
		781.042	0.59786		3240.67	0.72761		2972.11	0.62725		2972.11	0.73659
		781.524	0.59636		3239.24	0.72748		2970.18	0.62792		2970.18	0.73738
		782.006	0.59482		3237.82	0.72737		2968.25	0.62858		2968.25	0.73831
		782.488	0.59322		3236.39	0.72725		2966.32	0.62925		2966.32	0.73933
		782.97	0.59161		3234.96	0.72715		2964.39	0.62994		2964.39	0.7404
		783.452	0.59003		3233.54	0.72707		2962.47	0.63064		2962.47	0.74154
		783.935	0.58853		3232.11	0.72701		2960.54	0.63139		2960.54	0.74272
		784.417	0.58715		3230.69	0.72699		2958.61	0.63221		2958.61	0.74388
		784.899	0.58592		3229.26	0.72699		2956.68	0.63313		2956.68	0.74495
		785.381	0.58481		3227.83	0.72702		2954.75	0.63411		2954.75	0.7459
		785.863	0.58382		3226.41	0.72706		2952.82	0.63507		2952.82	0.74669
		786.345	0.58293		3224.98	0.72711		2950.89	0.63593		2950.89	0.74736
		786.827	0.58216		3223.55	0.72718		2948.97	0.63672		2948.97	0.7479
		787.309	0.58153		3222.13	0.72726		2947.04	0.63747		2947.04	0.74833
		787.792	0.58107		3220.7	0.72735		2945.11	0.63816		2945.11	0.7488
		788.274	0.58081		3219.27	0.72745		2943.18	0.63879		2943.18	0.74945
		788.756	0.58077		3217.85	0.72755		2941.25	0.6394		2941.25	0.75031
		789.238	0.58091		3216.42	0.72765		2939.32	0.64		2939.32	0.75126
		789.72	0.58121		3215	0.72774		2937.39	0.64059		2937.39	0.75222
		790.202	0.58162		3213.57	0.72782		2935.46	0.64115		2935.46	0.75312
		790.684	0.58214		3212.14	0.72789		2933.54	0.64167		2933.54	0.75388
		791.166	0.58275		3210.72	0.72794		2931.61	0.64214		2931.61	0.75446
		791.649	0.58346		3209.29	0.728		2929.68	0.64256		2929.68	0.75495
		792.131	0.58426		3207.86	0.72804		2927.75	0.64295		2927.75	0.75545
		792.613	0.58514		3206.44	0.7281		2925.82	0.64342		2925.82	0.75597
		793.095	0.58605		3205.01	0.72816		2923.89	0.64405		2923.89	0.75653
		793.577	0.58698		3203.59	0.72824		2921.96	0.64485		2921.96	0.75711
		794.059	0.58789		3202.16	0.72834		2920.03	0.64575		2920.03	0.75772
		794.541	0.58881		3200.73	0.72845		2918.11	0.64666		2918.11	0.75838
		795.023	0.58973		3199.31	0.72858		2916.18	0.64746		2916.18	0.75906
		795.506	0.5907		3197.88	0.72874		2914.25	0.64807		2914.25	0.75977
		795.988	0.59171		3196.45	0.72892		2912.32	0.64853		2912.32	0.76054
		796.47	0.59276		3195.03	0.72913		2910.39	0.64894		2910.39	0.76133
		796.952	0.59382		3193.6	0.72937		2908.46	0.64939		2908.46	0.76209
		797.434	0.59486		3192.17	0.72962		2906.53	0.64991		2906.53	0.76276
		797.916	0.59584		3190.75	0.7299		2904.61	0.65046		2904.61	0.76333
		798.398	0.59676		3189.32	0.73021		2902.68	0.65099		2902.68	0.76382
		798.88	0.59763		3187.9	0.73053		2900.75	0.65158		2900.75	0.76431
		799.362	0.59845		3186.47	0.73087		2898.82	0.65232		2898.82	0.76484
		799.845	0.59925		3185.04	0.73121		2896.89	0.65305		2896.89	0.76532
		800.327	0.6		3183.62	0.73156		2894.96	0.65362		2894.96	0.76567
		800.809	0.60068		3182.19	0.73192		2893.03	0.65411		2893.03	0.76598
		801.291	0.60128		3180.76	0.73227		2891.1	0.65463		2891.1	0.76632
		801.773	0.60178		3179.34	0.73263		2889.18	0.65515		2889.18	0.76677
		802.255	0.60222		3177.91	0.73297		2887.25	0.65566		2887.25	0.76732
		802.737	0.60263		3176.48	0.7333		2885.32	0.6562		2885.32	0.76796
		803.22	0.60304		3175.06	0.73361		2883.39	0.65679		2883.39	0.76865
		803.702	0.60347		3173.63	0.73389		2881.46	0.65734		2881.46	0.76933
		804.184	0.60391		3172.21	0.73413		2879.53	0.65781		2879.53	0.76989
		804.666	0.60431		3170.78	0.73435		2877.6	0.65822		2877.6	0.77031
		805.148	0.60462		3169.35	0.73455		2875.67	0.65862		2875.67	0.77061
		805.63	0.6048		3167.93	0.73472		2873.75	0.65902		2873.75	0.7709
		806.112	0.60484		3166.5	0.73488		2871.82	0.65944		2871.82	0.77124
		806.595	0.60477		3165.07	0.73504		2869.89	0.65993		2869.89	0.77168
		807.077	0.60465		3163.65	0.73519		2867.96	0.66051		2867.96	0.77216
		807.559	0.60451		3162.22	0.73535		2866.03	0.66111		2866.03	0.77264
		808.041	0.60437		3160.79	0.73552		2864.1	0.66164		2864.1	0.77309
		808.523	0.60424		3159.37	0.73571		2862.17	0.66207		2862.17	0.77347
		809.005	0.60408		3157.94	0.73591		2860.25	0.6624		2860.25	0.77375
		809.487	0.60386		3156.52	0.73613		2858.32	0.66265		2858.32	0.77396
		809.969	0.60358		3155.09	0.73638		2856.39	0.66291		2856.39	0.77418
		810.451	0.60324		3153.66	0.73666		2854.46	0.66328		2854.46	0.77449
		810.934	0.60287		3152.24	0.73697		2852.53	0.66379		2852.53	0.77489
		811.416	0.60249		3150.81	0.73732		2850.6	0.66443		2850.6	0.77537
		811.898	0.60212		3149.38	0.7377		2848.67	0.66509		2848.67	0.77592
		812.38	0.60178		3147.96	0.73809		2846.74	0.66567		2846.74	0.77647
		812.862	0.60145		3146.53	0.73849		2844.82	0.66617		2844.82	0.77694
		813.344	0.60112		3145.1	0.73889		2842.89	0.66662		2842.89	0.77726
		813.826	0.60081		3143.68	0.7393		2840.96	0.66704		2840.96	0.77744
		814.308	0.60051		3142.25	0.73971		2839.03	0.66746		2839.03	0.77759
		814.79	0.60023		3140.83	0.74011		2837.1	0.66788		2837.1	0.77783
		815.273	0.59998		3139.4	0.74049		2835.17	0.66834		2835.17	0.77824
		815.755	0.59975		3137.97	0.74085		2833.24	0.66889		2833.24	0.77879
		816.237	0.5995		3136.55	0.74118		2831.32	0.66949		2831.32	0.77938
		816.719	0.59922		3135.12	0.74149		2829.39	0.67007		2829.39	0.77989
		817.201	0.59888		3133.69	0.74177		2827.46	0.67056		2827.46	0.78028
		817.683	0.59848		3132.27	0.74202		2825.53	0.67093		2825.53	0.7805
		818.165	0.59806		3130.84	0.74224		2823.6	0.67118		2823.6	0.78053
		818.648	0.59765		3129.41	0.74244		2821.67	0.67139		2821.67	0.78047
		819.13	0.59728		3127.99	0.74263		2819.74	0.67165		2819.74	0.78043
		819.612	0.59695		3126.56	0.7428		2817.81	0.67202		2817.81	0.78052
		820.094	0.59666		3125.14	0.74298		2815.89	0.67252		2815.89	0.78081
		820.576	0.59637		3123.71	0.74315		2813.96	0.67314		2813.96	0.78126
		821.058	0.59607		3122.28	0.74332		2812.03	0.6738		2812.03	0.78181
		821.54	0.59576		3120.86	0.74349		2810.1	0.67444		2810.1	0.7824
		822.023	0.59543		3119.43	0.74367		2808.17	0.67494		2808.17	0.78293
		822.505	0.59513		3118	0.74386		2806.24	0.67528		2806.24	0.78332
		822.987	0.59486		3116.58	0.74407		2804.31	0.67552		2804.31	0.78354
		823.469	0.59462		3115.15	0.74431		2802.38	0.67573		2802.38	0.78368
		823.951	0.59441		3113.72	0.74456		2800.46	0.67599		2800.46	0.78381
		824.433	0.5942		3112.3	0.74484		2798.53	0.67632		2798.53	0.78398
		824.915	0.59399		3110.87	0.74513		2796.6	0.67674		2796.6	0.78426
		825.397	0.59379		3109.45	0.74544		2794.67	0.67729		2794.67	0.78467
		825.879	0.59362		3108.02	0.74577		2792.74	0.67793		2792.74	0.78516
		826.362	0.59353		3106.59	0.74612		2790.81	0.67857		2790.81	0.78565
		826.844	0.59355		3105.17	0.74648		2788.88	0.67908		2788.88	0.78603
		827.326	0.5937		3103.74	0.74685		2786.96	0.67942		2786.96	0.78632
		827.808	0.59396		3102.31	0.74723		2785.03	0.67967		2785.03	0.78657
		828.29	0.59433		3100.89	0.7476		2783.1	0.6799		2783.1	0.78681
		828.772	0.59478		3099.46	0.74796		2781.17	0.68017		2781.17	0.78713
		829.254	0.59531		3098.04	0.7483		2779.24	0.68055		2779.24	0.78759
		829.736	0.59594		3096.61	0.74862		2777.31	0.68105		2777.31	0.78818
		830.218	0.5967		3095.18	0.74891		2775.38	0.68166		2775.38	0.78883
		830.701	0.5976		3093.76	0.74917		2773.45	0.68228		2773.45	0.78948
		831.183	0.59864		3092.33	0.7494		2771.53	0.68285		2771.53	0.79004
		831.665	0.59982		3090.9	0.7496		2769.6	0.68333		2769.6	0.79047
		832.147	0.6011		3089.48	0.74978		2767.67	0.6837		2767.67	0.79076
		832.629	0.60248		3088.05	0.74993		2765.74	0.68399		2765.74	0.79096
		833.111	0.60395		3086.62	0.75005		2763.81	0.68426		2763.81	0.79115
		833.593	0.6055		3085.2	0.75015		2761.88	0.68456		2761.88	0.79143
		834.076	0.60716		3083.77	0.75024		2759.95	0.68494		2759.95	0.79185
		834.558	0.60893		3082.35	0.75032		2758.02	0.68542		2758.02	0.7924
		835.04	0.61079		3080.92	0.75039		2756.1	0.68597		2756.1	0.79311
		835.522	0.61273		3079.49	0.75047		2754.17	0.68659		2754.17	0.7939
		836.004	0.61473		3078.07	0.75056		2752.24	0.68723		2752.24	0.79466
		836.486	0.61679		3076.64	0.75068		2750.31	0.68781		2750.31	0.79532
		836.968	0.61889		3075.21	0.75082		2748.38	0.68828		2748.38	0.79588
		837.45	0.62108		3073.79	0.75099		2746.45	0.68864		2746.45	0.79631
		837.933	0.62335		3072.36	0.75119		2744.52	0.68895		2744.52	0.79664
		838.415	0.62571		3070.93	0.75142		2742.6	0.68926		2742.6	0.79689
		838.897	0.62813		3069.51	0.75168		2740.67	0.68959		2740.67	0.79713
		839.379	0.63057		3068.08	0.75196		2738.74	0.68998		2738.74	0.79741
		839.861	0.633		3066.66	0.75227		2736.81	0.69042		2736.81	0.7978
		840.343	0.63537		3065.23	0.75259		2734.88	0.69092		2734.88	0.7983
		840.825	0.63768		3063.8	0.75293		2732.95	0.69145		2732.95	0.7989
		841.307	0.63994		3062.38	0.75326		2731.02	0.69202		2731.02	0.79956
		841.79	0.64217		3060.95	0.75359		2729.09	0.6926		2729.09	0.80025
		842.272	0.64438		3059.52	0.7539		2727.17	0.69315		2727.17	0.80091
		842.754	0.64657		3058.1	0.75418		2725.24	0.69362		2725.24	0.80149
		843.236	0.64873		3056.67	0.75444		2723.31	0.69403		2723.31	0.80199
		843.718	0.65085		3055.24	0.75467		2721.38	0.69438		2721.38	0.80242
		844.2	0.65292		3053.82	0.75487		2719.45	0.69469		2719.45	0.80278
		844.682	0.65495		3052.39	0.75504		2717.52	0.69502		2717.52	0.80313
		845.164	0.65693		3050.97	0.75517		2715.59	0.69541		2715.59	0.80355
		845.646	0.65889		3049.54	0.75528		2713.67	0.69587		2713.67	0.80402
		846.129	0.66082		3048.11	0.75536		2711.74	0.6964		2711.74	0.80453
		846.611	0.6627		3046.69	0.75542		2709.81	0.69695		2709.81	0.80509
		847.093	0.66452		3045.26	0.75546		2707.88	0.69746		2707.88	0.80567
		847.575	0.66625		3043.83	0.7555		2705.95	0.69791		2705.95	0.80621
		848.057	0.66789		3042.41	0.75556		2704.02	0.69831		2704.02	0.80668
		848.539	0.66945		3040.98	0.75563		2702.09	0.69864		2702.09	0.80707
		849.021	0.67097		3039.55	0.75574		2700.16	0.69893		2700.16	0.80742
		849.504	0.67247		3038.13	0.75586		2698.24	0.69924		2698.24	0.80777
		849.986	0.67399		3036.7	0.75602		2696.31	0.69963		2696.31	0.80823
		850.468	0.67552		3035.28	0.7562		2694.38	0.70013		2694.38	0.80878
		850.95	0.67705		3033.85	0.75642		2692.45	0.70074		2692.45	0.80942
		851.432	0.67856		3032.42	0.75668		2690.52	0.70141		2690.52	0.81009
		851.914	0.68		3031	0.75698		2688.59	0.70201		2688.59	0.81072
		852.396	0.68138		3029.57	0.75731		2686.66	0.70247		2686.66	0.81121
		852.878	0.68267		3028.14	0.75768		2684.73	0.70279		2684.73	0.81155
		853.361	0.68389		3026.72	0.75806		2682.81	0.703		2682.81	0.81175
		853.843	0.68505		3025.29	0.75845		2680.88	0.70314		2680.88	0.8119
		854.325	0.68616		3023.86	0.75884		2678.95	0.70328		2678.95	0.81208
		854.807	0.68722		3022.44	0.75922		2677.02	0.70353		2677.02	0.81237
		855.289	0.68824		3021.01	0.7596		2675.09	0.704		2675.09	0.81284
		855.771	0.68922		3019.59	0.75996		2673.16	0.70468		2673.16	0.81352
		856.253	0.69016		3018.16	0.7603		2671.23	0.70545		2671.23	0.81434
		856.735	0.69107		3016.73	0.76062		2669.31	0.70617		2669.31	0.81509
		857.217	0.69194		3015.31	0.76093		2667.38	0.70675		2667.38	0.81562
		857.7	0.69279		3013.88	0.76121		2665.45	0.70716		2665.45	0.81592
		858.182	0.69359		3012.45	0.76146		2663.52	0.70738		2663.52	0.81603
		858.664	0.69434		3011.03	0.76169		2661.59	0.70746		2661.59	0.81603
		859.146	0.69504		3009.6	0.76189		2659.66	0.70754		2659.66	0.81607
		859.628	0.69569		3008.17	0.76207		2657.73	0.70773		2657.73	0.8163
		860.11	0.6963		3006.75	0.76223		2655.8	0.70813		2655.8	0.81677
		860.592	0.6969		3005.32	0.7624		2653.88	0.7087		2653.88	0.81743
		861.074	0.6975		3003.9	0.76256		2651.95	0.70936		2651.95	0.81822
		861.557	0.69811		3002.47	0.76274		2650.02	0.71001		2650.02	0.81898
		862.039	0.69871		3001.04	0.76293		2648.09	0.71055		2648.09	0.81953
		862.521	0.69929		2999.62	0.76315		2646.16	0.7109		2646.16	0.8198
		863.003	0.69982		2998.19	0.7634		2644.23	0.7111		2644.23	0.81982
		863.485	0.70028		2996.76	0.76367		2642.3	0.71125		2642.3	0.81972
		863.967	0.70069		2995.34	0.76397		2640.37	0.71146		2640.37	0.81967
		864.449	0.70102		2993.91	0.76429		2638.45	0.71178		2638.45	0.81981
		864.932	0.70131		2992.49	0.76463		2636.52	0.71223		2636.52	0.8202
		865.414	0.70154		2991.06	0.76498		2634.59	0.71281		2634.59	0.82082
		865.896	0.70173		2989.63	0.76534		2632.66	0.71346		2632.66	0.82156
		866.378	0.70185		2988.21	0.76571		2630.73	0.71403		2630.73	0.82228
		866.86	0.70191		2986.78	0.76609		2628.8	0.71442		2628.8	0.82285
		867.342	0.7019		2985.35	0.76647		2626.87	0.71462		2626.87	0.82318
		867.824	0.70183		2983.93	0.76686		2624.95	0.71467		2624.95	0.82331
		868.306	0.70171		2982.5	0.76725		2623.02	0.71467		2623.02	0.82332
		868.788	0.70157		2981.07	0.76767		2621.09	0.71479		2621.09	0.82337
		869.271	0.70141		2979.65	0.76811		2619.16	0.71514		2619.16	0.82359
		869.753	0.70123		2978.22	0.7686		2617.23	0.71574		2617.23	0.82402
		870.235	0.70102		2976.8	0.76913		2615.3	0.71651		2615.3	0.82456
		870.717	0.70079		2975.37	0.76972		2613.37	0.71732		2613.37	0.82511
		871.199	0.7005		2973.94	0.77037		2611.44	0.71801		2611.44	0.82555
		871.681	0.70018		2972.52	0.77107		2609.52	0.71847		2609.52	0.82583
		872.163	0.69982		2971.09	0.77183		2607.59	0.71868		2607.59	0.82596
		872.645	0.69943		2969.66	0.77263		2605.66	0.71872		2605.66	0.82603
		873.128	0.69901		2968.24	0.77346		2603.73	0.7187		2603.73	0.82617
		873.61	0.69854		2966.81	0.7743		2601.8	0.71875		2601.8	0.82644
		874.092	0.69801		2965.38	0.77512		2599.87	0.71896		2599.87	0.8269
		874.574	0.6974		2963.96	0.77589		2597.94	0.71935		2597.94	0.82754
		875.056	0.6967		2962.53	0.7766		2596.02	0.71991		2596.02	0.82826
		875.538	0.69594		2961.11	0.77723		2594.09	0.72053		2594.09	0.82889
		876.02	0.69513		2959.68	0.77778		2592.16	0.72112		2592.16	0.82932
		876.503	0.69429		2958.25	0.77825		2590.23	0.72159		2590.23	0.82947
		876.985	0.69344		2956.83	0.77865		2588.3	0.72191		2588.3	0.82941
		877.467	0.69255		2955.4	0.77899		2586.37	0.72215		2586.37	0.82922
		877.949	0.6916		2953.97	0.77931		2584.44	0.72239		2584.44	0.82908
		878.431	0.69054		2952.55	0.77962		2582.51	0.72269		2582.51	0.82912
		878.913	0.68935		2951.12	0.77996		2580.59	0.72306		2580.59	0.82941
		879.395	0.68804		2949.69	0.78035		2578.66	0.72349		2578.66	0.82996
		879.877	0.68666		2948.27	0.78083		2576.73	0.72393		2576.73	0.83065
		880.36	0.68527		2946.84	0.7814		2574.8	0.7243		2574.8	0.83135
		880.842	0.68399		2945.42	0.7821		2572.87	0.72455		2572.87	0.83192
		881.324	0.68292		2943.99	0.78293		2570.94	0.7247		2570.94	0.83233
		881.806	0.68215		2942.56	0.78389		2569.01	0.72484		2569.01	0.83261
		882.288	0.68178		2941.14	0.78499		2567.08	0.72505		2567.08	0.83277
		882.77	0.68186		2939.71	0.78621		2565.16	0.72535		2565.16	0.83286
		883.252	0.68244		2938.28	0.78754		2563.23	0.72578		2563.23	0.83295
		883.734	0.68357		2936.86	0.78894		2561.3	0.72634		2561.3	0.83307
		884.216	0.68524		2935.43	0.79039		2559.37	0.727		2559.37	0.83325
		884.699	0.68742		2934	0.79185		2557.44	0.72764		2557.44	0.83343
		885.181	0.69002		2932.58	0.7933		2555.51	0.72814		2555.51	0.8336
		885.663	0.69292		2931.15	0.7947		2553.58	0.72845		2553.58	0.83378
		886.145	0.69598		2929.73	0.79601		2551.66	0.72859		2551.66	0.83396
		886.627	0.69906		2928.3	0.79719		2549.73	0.72862		2549.73	0.83421
		887.109	0.70203		2926.87	0.79818		2547.8	0.72864		2547.8	0.83456
		887.591	0.70481		2925.45	0.7989		2545.87	0.72875		2545.87	0.83506
		888.073	0.70734		2924.02	0.79932		2543.94	0.72899		2543.94	0.83564
		888.556	0.7096		2922.59	0.79939		2542.01	0.72936		2542.01	0.83623
		889.038	0.71159		2921.17	0.79913		2540.08	0.72986		2540.08	0.83675
		889.52	0.71332		2919.74	0.79853		2538.15	0.73042		2538.15	0.83714
		890.002	0.7148		2918.31	0.79766		2536.23	0.73099		2536.23	0.83731
		890.484	0.71605		2916.89	0.79654		2534.3	0.73149		2534.3	0.83727
		890.966	0.71709		2915.46	0.79524		2532.37	0.73192		2532.37	0.83712
		891.448	0.71795		2914.04	0.79382		2530.44	0.73227		2530.44	0.83695
		891.931	0.71865		2912.61	0.79235		2528.51	0.73258		2528.51	0.83687
		892.413	0.71922		2911.18	0.79089		2526.58	0.73287		2526.58	0.83695
		892.895	0.71968		2909.76	0.78949		2524.65	0.73313		2524.65	0.8372
		893.377	0.72005		2908.33	0.78821		2522.72	0.73335		2522.72	0.83762
		893.859	0.72035		2906.9	0.78707		2520.8	0.73352		2520.8	0.83821
		894.341	0.72058		2905.48	0.7861		2518.87	0.73367		2518.87	0.83886
		894.823	0.72074		2904.05	0.78532		2516.94	0.73383		2516.94	0.83945
		895.305	0.72086		2902.62	0.78471		2515.01	0.73407		2515.01	0.83993
		895.788	0.72095		2901.2	0.78426		2513.08	0.7344		2513.08	0.84032
		896.27	0.72101		2899.77	0.78391		2511.15	0.73483		2511.15	0.8406
		896.752	0.72107		2898.35	0.78362		2509.22	0.73533		2509.22	0.84078
		897.234	0.72114		2896.92	0.78335		2507.3	0.7359		2507.3	0.84087
		897.716	0.72123		2895.49	0.78307		2505.37	0.73647		2505.37	0.84089
		898.198	0.72135		2894.07	0.78278		2503.44	0.73697		2503.44	0.84088
		898.68	0.72151		2892.64	0.78249		2501.51	0.73734		2501.51	0.84086
		899.162	0.72168		2891.21	0.7822		2499.58	0.7376		2499.58	0.8409
		899.644	0.72188		2889.79	0.78193		2497.65	0.73777		2497.65	0.84105
		900.127	0.72208		2888.36	0.78171		2495.72	0.73788		2495.72	0.84136
		900.609	0.72229		2886.94	0.78153		2493.79	0.73795		2493.79	0.84182
		901.091	0.72249		2885.51	0.78143		2491.87	0.73802		2491.87	0.84238
		901.573	0.72269		2884.08	0.78141		2489.94	0.73821		2489.94	0.84303
		902.055	0.7229		2882.66	0.78147		2488.01	0.73852		2488.01	0.84368
		902.537	0.72313		2881.23	0.7816		2486.08	0.73891		2486.08	0.84424
		903.019	0.72339		2879.8	0.78178		2484.15	0.73934		2484.15	0.84466
		903.501	0.72368		2878.38	0.78202		2482.22	0.73982		2482.22	0.84491
		903.984	0.724		2876.95	0.7823		2480.29	0.74034		2480.29	0.84501
		904.466	0.72434		2875.52	0.78263		2478.37	0.74089		2478.37	0.84502
		904.948	0.72468		2874.1	0.78299		2476.44	0.7414		2476.44	0.84504
		905.43	0.725		2872.67	0.78341		2474.51	0.74182		2474.51	0.84511
		905.912	0.72531		2871.25	0.78388		2472.58	0.74211		2472.58	0.84522
		906.394	0.72558		2869.82	0.78442		2470.65	0.74225		2470.65	0.84537
		906.876	0.72583		2868.39	0.78504		2468.72	0.74227		2468.72	0.84558
		907.359	0.72606		2866.97	0.78576		2466.79	0.74224		2466.79	0.84589
		907.841	0.72625		2865.54	0.78658		2464.86	0.74223		2464.86	0.84632
		908.323	0.72641		2864.11	0.78752		2462.94	0.74235		2462.94	0.84686
		908.805	0.72653		2862.69	0.7886		2461.01	0.74264		2461.01	0.84749
		909.287	0.72661		2861.26	0.78976		2459.08	0.7431		2459.08	0.84817
		909.769	0.72664		2859.83	0.79095		2457.15	0.7437		2457.15	0.8488
		910.251	0.72665		2858.41	0.79205		2455.22	0.74439		2455.22	0.84931
		910.733	0.72664		2856.98	0.79297		2453.29	0.74504		2453.29	0.84967
		911.216	0.72663		2855.56	0.79363		2451.36	0.74556		2451.36	0.84983
		911.698	0.72661		2854.13	0.79398		2449.43	0.74592		2449.43	0.84981
		912.18	0.72659		2852.7	0.794		2447.51	0.74612		2447.51	0.84967
		912.662	0.72655		2851.28	0.79368		2445.58	0.7462		2445.58	0.84955
		913.144	0.72648		2849.85	0.79305		2443.65	0.74623		2443.65	0.84956
		913.626	0.72638		2848.42	0.79214		2441.72	0.74626		2441.72	0.84977
		914.108	0.72626		2847	0.791		2439.79	0.74636		2439.79	0.85019
		914.59	0.72613		2845.57	0.7897		2437.86	0.74657		2437.86	0.85082
		915.072	0.72601		2844.14	0.7883		2435.93	0.74688		2435.93	0.85153
		915.555	0.72589		2842.72	0.78687		2434.01	0.74726		2434.01	0.85221
		916.037	0.72577		2841.29	0.78551		2432.08	0.74766		2432.08	0.85279
		916.519	0.72564		2839.87	0.78426		2430.15	0.74806		2430.15	0.85324
		917.001	0.72547		2838.44	0.78321		2428.22	0.74848		2428.22	0.85356
		917.483	0.72528		2837.01	0.7824		2426.29	0.74893		2426.29	0.85381
		917.965	0.72507		2835.59	0.78185		2424.36	0.74944		2424.36	0.85406
		918.447	0.72485		2834.16	0.78155		2422.43	0.74994		2422.43	0.85432
		918.929	0.72467		2832.73	0.78142		2420.5	0.75038		2420.5	0.85459
		919.412	0.72452		2831.31	0.7814		2418.58	0.7507		2418.58	0.8548
		919.894	0.72444		2829.88	0.78143		2416.65	0.75084		2416.65	0.85493
		920.376	0.72441		2828.45	0.78147		2414.72	0.75082		2414.72	0.85497
		920.858	0.72442		2827.03	0.78151		2412.79	0.75069		2412.79	0.855
		921.34	0.72445		2825.6	0.78156		2410.86	0.75059		2410.86	0.85512
		921.822	0.72451		2824.18	0.7816		2408.93	0.75063		2408.93	0.85542
		922.304	0.72459		2822.75	0.78165		2407	0.75089		2407	0.85592
		922.787	0.72468		2821.32	0.78169		2405.07	0.7514		2405.07	0.85661
		923.269	0.72477		2819.9	0.78175		2403.15	0.75212		2403.15	0.85744
		923.751	0.72487		2818.47	0.78181		2401.22	0.75293		2401.22	0.85827
		924.233	0.72494		2817.04	0.78187		2399.29	0.75366		2399.29	0.85892
		924.715	0.72499		2815.62	0.78194		2397.36	0.75415		2397.36	0.85936
		925.197	0.72501		2814.19	0.78201		2395.43	0.75437		2395.43	0.85952
		925.679	0.72501		2812.76	0.78209		2393.5	0.75438		2393.5	0.85945
		926.161	0.72499		2811.34	0.78217		2391.57	0.75424		2391.57	0.85929
		926.643	0.72499		2809.91	0.78226		2389.65	0.75407		2389.65	0.85921
		927.126	0.72501		2808.49	0.78235		2387.72	0.75394		2387.72	0.85933
		927.608	0.72505		2807.06	0.78244		2385.79	0.7539		2385.79	0.85962
		928.09	0.72511		2805.63	0.78252		2383.86	0.75397		2383.86	0.8599
		928.572	0.72515		2804.21	0.7826		2381.93	0.75417		2381.93	0.86001
		929.054	0.72516		2802.78	0.78269		2380	0.75448		2380	0.86006
		929.536	0.72513		2801.35	0.78277		2378.07	0.75483		2378.07	0.86028
		930.018	0.72506		2799.93	0.78285		2376.14	0.75519		2376.14	0.8607
		930.5	0.72496		2798.5	0.78294		2374.22	0.7556		2374.22	0.86121
		930.982	0.72485		2797.07	0.78303		2372.29	0.75615		2372.29	0.86182
		931.465	0.72474		2795.65	0.78312		2370.36	0.7569		2370.36	0.86251
		931.947	0.72463		2794.22	0.78322		2368.43	0.75777		2368.43	0.86341
		932.429	0.72451		2792.8	0.78334		2366.5	0.75864		2366.5	0.86451
		932.911	0.72439		2791.37	0.78347		2364.57	0.75942		2364.57	0.86534
		933.393	0.72425		2789.94	0.78361		2362.64	0.75993		2362.64	0.86564
		933.875	0.72409		2788.52	0.78376		2360.72	0.76003		2360.72	0.86541
		934.357	0.72393		2787.09	0.78393		2358.79	0.75979		2358.79	0.86445
		934.84	0.72378		2785.66	0.7841		2356.86	0.75948		2356.86	0.86285
		935.322	0.72363		2784.24	0.78428		2354.93	0.75931		2354.93	0.86145
		935.804	0.72351		2782.81	0.78445		2353	0.75934		2353	0.86142
		936.286	0.7234		2781.39	0.78462		2351.07	0.75962		2351.07	0.86301
		936.768	0.72331		2779.96	0.78478		2349.14	0.7602		2349.14	0.86452
		937.25	0.72325		2778.53	0.78491		2347.21	0.76103		2347.21	0.86466
		937.732	0.7232		2777.11	0.78502		2345.29	0.76205		2345.29	0.86441
		938.215	0.72316		2775.68	0.78511		2343.36	0.76297		2343.36	0.86513
		938.697	0.72314		2774.25	0.78517		2341.43	0.7635		2341.43	0.86621
		939.179	0.72312		2772.83	0.7852		2339.5	0.76358		2339.5	0.86675
		939.661	0.7231		2771.4	0.78521		2337.57	0.76328		2337.57	0.86678
		940.143	0.72307		2769.97	0.7852		2335.64	0.76281		2335.64	0.86651
		940.625	0.72305		2768.55	0.78519		2333.71	0.76242		2333.71	0.86611
		941.107	0.72303		2767.12	0.78518		2331.78	0.76227		2331.78	0.86584
		941.589	0.72303		2765.7	0.78518		2329.86	0.76246		2329.86	0.86587
		942.071	0.72306		2764.27	0.7852		2327.93	0.76288		2327.93	0.86612
		942.554	0.72314		2762.84	0.78525		2326	0.76329		2326	0.86638
		943.036	0.72324		2761.42	0.78532		2324.07	0.76351		2324.07	0.86655
		943.518	0.72336		2759.99	0.78544		2322.14	0.76355		2322.14	0.8668
		944	0.72349		2758.56	0.78558		2320.21	0.76352		2320.21	0.86729
		944.482	0.72362		2757.14	0.78576		2318.28	0.76355		2318.28	0.86793
		944.964	0.72374		2755.71	0.78597		2316.36	0.76368		2316.36	0.86841
		945.446	0.72387		2754.28	0.78621		2314.43	0.76385		2314.43	0.86872
		945.928	0.724		2752.86	0.78646		2312.5	0.76404		2312.5	0.86914
		946.41	0.72415		2751.43	0.78672		2310.57	0.76428		2310.57	0.86974
		946.893	0.72433		2750.01	0.78697		2308.64	0.76453		2308.64	0.8703
		947.375	0.72452		2748.58	0.78721		2306.71	0.76473		2306.71	0.87063
		947.857	0.72473		2747.15	0.78743		2304.78	0.76487		2304.78	0.87069
		948.339	0.72494		2745.73	0.78762		2302.85	0.76498		2302.85	0.87049
		948.821	0.72515		2744.3	0.78778		2300.93	0.76515		2300.93	0.8702
		949.303	0.72536		2742.87	0.78791		2299	0.76547		2299	0.8701
		949.785	0.72556		2741.45	0.78801		2297.07	0.76599		2297.07	0.87032
		950.268	0.72576		2740.02	0.78807		2295.14	0.76669		2295.14	0.8709
		950.75	0.72597		2738.59	0.78811		2293.21	0.7675		2293.21	0.87177
		951.232	0.72617		2737.17	0.78813		2291.28	0.76826		2291.28	0.87277
		951.714	0.72638		2735.74	0.78814		2289.35	0.76883		2289.35	0.87369
		952.196	0.72659		2734.32	0.78813		2287.42	0.76911		2287.42	0.87437
		952.678	0.72682		2732.89	0.78813		2285.5	0.76911		2285.5	0.87472
		953.16	0.72706		2731.46	0.78814		2283.57	0.76893		2283.57	0.87471
		953.643	0.72731		2730.04	0.78818		2281.64	0.76871		2281.64	0.87443
		954.125	0.72759		2728.61	0.78824		2279.71	0.76859		2279.71	0.87409
		954.607	0.72787		2727.18	0.78833		2277.78	0.76867		2277.78	0.8739
		955.089	0.72816		2725.76	0.78845		2275.85	0.76897		2275.85	0.87392
		955.571	0.72845		2724.33	0.7886		2273.92	0.76946		2273.92	0.87411
		956.053	0.72874		2722.9	0.78877		2272	0.77006		2272	0.8744
		956.535	0.72902		2721.48	0.78896		2270.07	0.77065		2270.07	0.87474
		957.017	0.72931		2720.05	0.78917		2268.14	0.77114		2268.14	0.87513
		957.499	0.72962		2718.63	0.78938		2266.21	0.77149		2266.21	0.87555
		957.982	0.72993		2717.2	0.78959		2264.28	0.77172		2264.28	0.87601
		958.464	0.73026		2715.77	0.78978		2262.35	0.77186		2262.35	0.87651
		958.946	0.7306		2714.35	0.78996		2260.42	0.77194		2260.42	0.87703
		959.428	0.73093		2712.92	0.79012		2258.49	0.772		2258.49	0.8775
		959.91	0.73126		2711.49	0.79024		2256.57	0.77208		2256.57	0.87788
		960.392	0.73159		2710.07	0.79034		2254.64	0.77214		2254.64	0.87807
		960.874	0.73192		2708.64	0.7904		2252.71	0.77219		2252.71	0.87806
		961.356	0.73226		2707.21	0.79045		2250.78	0.77233		2250.78	0.87766
		961.839	0.7326		2705.79	0.79047		2248.85	0.7727		2248.85	0.87668
		962.321	0.73292		2704.36	0.79049		2246.92	0.7729		2246.92	0.87658
		962.803	0.73322		2702.94	0.79051		2244.99	0.77323		2244.99	0.87665
		963.285	0.73347		2701.51	0.79053		2243.06	0.77368		2243.06	0.87696
		963.767	0.73367		2700.08	0.79056		2241.14	0.77422		2241.14	0.87754
		964.249	0.73381		2698.66	0.7906		2239.21	0.77473		2239.21	0.87831
		964.731	0.73391		2697.23	0.79067		2237.28	0.7751		2237.28	0.87913
		965.213	0.73399		2695.8	0.79077		2235.35	0.77526		2235.35	0.87985
		965.696	0.73406		2694.38	0.79089		2233.42	0.7752		2233.42	0.88036
		966.178	0.73413		2692.95	0.79103		2231.49	0.77501		2231.49	0.88066
		966.66	0.73421		2691.52	0.79118		2229.56	0.77483		2229.56	0.88078
		967.142	0.73429		2690.1	0.79135		2227.64	0.77476		2227.64	0.88079
		967.624	0.73436		2688.67	0.79152		2225.71	0.77485		2225.71	0.88078
		968.106	0.73443		2687.25	0.79169		2223.78	0.77512		2223.78	0.88077
		968.588	0.73449		2685.82	0.79184		2221.85	0.77556		2221.85	0.88079
		969.07	0.73454		2684.39	0.79199		2219.92	0.77608		2219.92	0.88082
		969.553	0.73459		2682.97	0.79211		2217.99	0.77657		2217.99	0.88083
		970.035	0.73463		2681.54	0.79221		2216.06	0.77692		2216.06	0.88085
		970.517	0.73465		2680.11	0.79229		2214.13	0.77714		2214.13	0.88093
		970.999	0.73466		2678.69	0.79236		2212.21	0.77726		2212.21	0.88113
		971.481	0.73466		2677.26	0.79242		2210.28	0.77733		2210.28	0.88152
		971.963	0.73463		2675.84	0.79247		2208.35	0.7774		2208.35	0.88211
		972.445	0.7346		2674.41	0.79252		2206.42	0.77751		2206.42	0.88282
		972.927	0.73456		2672.98	0.79258		2204.49	0.77766		2204.49	0.88351
		973.409	0.73453		2671.56	0.79266		2202.56	0.77779		2202.56	0.88402
		973.892	0.7345		2670.13	0.79275		2200.63	0.77789		2200.63	0.88423
		974.374	0.73447		2668.7	0.79286		2198.71	0.77794		2198.71	0.88411
		974.856	0.73445		2667.28	0.79299		2196.78	0.77796		2196.78	0.88374
		975.338	0.73441		2665.85	0.79313		2194.85	0.77801		2194.85	0.88324
		975.82	0.73437		2664.42	0.79328		2192.92	0.77816		2192.92	0.88281
		976.302	0.73431		2663	0.79343		2190.99	0.77848		2190.99	0.88264
		976.784	0.73424		2661.57	0.79358		2189.06	0.77898		2189.06	0.88281
		977.266	0.73417		2660.15	0.79371		2187.13	0.77957		2187.13	0.88331
		977.749	0.73408		2658.72	0.79384		2185.2	0.78014		2185.2	0.88403
		978.231	0.73399		2657.29	0.79394		2183.28	0.78059		2183.28	0.88479
		978.713	0.7339		2655.87	0.79402		2181.35	0.78085		2181.35	0.88546
		979.195	0.73381		2654.44	0.79406		2179.42	0.7809		2179.42	0.88591
		979.677	0.73372		2653.01	0.79409		2177.49	0.78081		2177.49	0.88608
		980.159	0.73365		2651.59	0.79408		2175.56	0.78069		2175.56	0.88604
		980.641	0.73358		2650.16	0.79406		2173.63	0.78068		2173.63	0.88588
		981.124	0.73351		2648.73	0.79403		2171.7	0.78087		2171.7	0.88568
		981.606	0.73344		2647.31	0.794		2169.77	0.78125		2169.77	0.88552
		982.088	0.73334		2645.88	0.79398		2167.85	0.78181		2167.85	0.88547
		982.57	0.7332		2644.46	0.79397		2165.92	0.78245		2165.92	0.88552
		983.052	0.73302		2643.03	0.79399		2163.99	0.78306		2163.99	0.88564
		983.534	0.7328		2641.6	0.79403		2162.06	0.78357		2162.06	0.88582
		984.016	0.73255		2640.18	0.7941		2160.13	0.78395		2160.13	0.88608
		984.498	0.73229		2638.75	0.79421		2158.2	0.78419		2158.2	0.88643
		984.981	0.73204		2637.32	0.79434		2156.27	0.78428		2156.27	0.88681
		985.463	0.73178		2635.9	0.79451		2154.35	0.78429		2154.35	0.88721
		985.945	0.73151		2634.47	0.79469		2152.42	0.7843		2152.42	0.88762
		986.427	0.73123		2633.04	0.7949		2150.49	0.78433		2150.49	0.88797
		986.909	0.7309		2631.62	0.7951		2148.56	0.78442		2148.56	0.88819
		987.391	0.73055		2630.19	0.79531		2146.63	0.78459		2146.63	0.88824
		987.873	0.73016		2628.77	0.7955		2144.7	0.78483		2144.7	0.88815
		988.355	0.72977		2627.34	0.79567		2142.77	0.78515		2142.77	0.88797
		988.837	0.72937		2625.91	0.79581		2140.84	0.78555		2140.84	0.88775
		989.32	0.72899		2624.49	0.79592		2138.92	0.78597		2138.92	0.8876
		989.802	0.72862		2623.06	0.79598		2136.99	0.78639		2136.99	0.88758
		990.284	0.72825		2621.63	0.79601		2135.06	0.78677		2135.06	0.88772
		990.766	0.72787		2620.21	0.79601		2133.13	0.78708		2133.13	0.88802
		991.248	0.72746		2618.78	0.79597		2131.2	0.78731		2131.2	0.88841
		991.73	0.72704		2617.35	0.7959		2129.27	0.78742		2129.27	0.88882
		992.212	0.72658		2615.93	0.79582		2127.34	0.78743		2127.34	0.88923
		992.694	0.72611		2614.5	0.79573		2125.41	0.78743		2125.41	0.88962
		993.177	0.72563		2613.08	0.79565		2123.49	0.78749		2123.49	0.88993
		993.659	0.72514		2611.65	0.79557		2121.56	0.78766		2121.56	0.89015
		994.141	0.72463		2610.22	0.79552		2119.63	0.78795		2119.63	0.89026
		994.623	0.72412		2608.8	0.7955		2117.7	0.78831		2117.7	0.89026
		995.105	0.7236		2607.37	0.79551		2115.77	0.78867		2115.77	0.89012
		995.587	0.72308		2605.94	0.79556		2113.84	0.78898		2113.84	0.88983
		996.069	0.72257		2604.52	0.79565		2111.91	0.78925		2111.91	0.88951
		996.552	0.72208		2603.09	0.79578		2109.99	0.78947		2109.99	0.88929
		997.034	0.7216		2601.66	0.79593		2108.06	0.78969		2108.06	0.88929
		997.516	0.72113		2600.24	0.79611		2106.13	0.78994		2106.13	0.88955
		997.998	0.72064		2598.81	0.79631		2104.2	0.79026		2104.2	0.8901
		998.48	0.72012		2597.39	0.79651		2102.27	0.79063		2102.27	0.89089
		998.962	0.71955		2595.96	0.7967		2100.34	0.79102		2100.34	0.89171
		999.444	0.71892		2594.53	0.79687		2098.41	0.79133		2098.41	0.89236
		999.926	0.71823		2593.11	0.79703		2096.48	0.79148		2096.48	0.89264
		1000.41	0.71747		2591.68	0.79715		2094.56	0.79145		2094.56	0.89252
		1000.89	0.71664		2590.25	0.79723		2092.63	0.79128		2092.63	0.89205
		1001.37	0.71575		2588.83	0.79728		2090.7	0.79113		2090.7	0.89145
		1001.86	0.7148		2587.4	0.79728		2088.77	0.79115		2088.77	0.89093
		1002.34	0.71379		2585.97	0.79725		2086.84	0.79147		2086.84	0.89067
		1002.82	0.71272		2584.55	0.79719		2084.91	0.79208		2084.91	0.89081
		1003.3	0.71161		2583.12	0.79711		2082.98	0.79289		2082.98	0.89131
		1003.78	0.71045		2581.7	0.79703		2081.06	0.79374		2081.06	0.89203
		1004.27	0.70928		2580.27	0.79695		2079.13	0.7944		2079.13	0.89274
		1004.75	0.70809		2578.84	0.79688		2077.2	0.7947		2077.2	0.89327
		1005.23	0.70688		2577.42	0.79683		2075.27	0.7946		2075.27	0.89351
		1005.71	0.70564		2575.99	0.79681		2073.34	0.79423		2073.34	0.89346
		1006.19	0.70437		2574.56	0.79683		2071.41	0.79381		2071.41	0.89323
		1006.68	0.70308		2573.14	0.79689		2069.48	0.79356		2069.48	0.89302
		1007.16	0.70176		2571.71	0.79699		2067.55	0.79366		2067.55	0.89298
		1007.64	0.70046		2570.29	0.79712		2065.63	0.79416		2065.63	0.89319
		1008.12	0.6992		2568.86	0.79728		2063.7	0.79497		2063.7	0.89359
		1008.61	0.69803		2567.43	0.79746		2061.77	0.79588		2061.77	0.89402
		1009.09	0.69701		2566.01	0.79764		2059.84	0.7966		2059.84	0.89428
		1009.57	0.69615		2564.58	0.79783		2057.91	0.79698		2057.91	0.89426
		1010.05	0.69551		2563.15	0.798		2055.98	0.79701		2055.98	0.894
		1010.53	0.6951		2561.73	0.79815		2054.05	0.7968		2054.05	0.89365
		1011.01	0.69494		2560.3	0.79827		2052.12	0.79655		2052.12	0.89342
		1011.5	0.69504		2558.87	0.79835		2050.2	0.79647		2050.2	0.89353
		1011.98	0.69539		2557.45	0.79838		2048.27	0.79672		2048.27	0.8941
		1012.46	0.69595		2556.02	0.79838		2046.34	0.79729		2046.34	0.89502
		1012.94	0.69668		2554.6	0.79834		2044.41	0.79804		2044.41	0.89603
		1013.43	0.69754		2553.17	0.79827		2042.48	0.79874		2042.48	0.89678
		1013.91	0.69847		2551.74	0.79817		2040.55	0.79917		2040.55	0.89704
		1014.39	0.69944		2550.32	0.79806		2038.62	0.79923		2038.62	0.89675
		1014.87	0.70044		2548.89	0.79796		2036.7	0.79902		2036.7	0.89603
		1015.35	0.70144		2547.46	0.79786		2034.77	0.79873		2034.77	0.89517
		1015.84	0.70243		2546.04	0.79777		2032.84	0.79859		2032.84	0.89452
		1016.32	0.7034		2544.61	0.79772		2030.91	0.79878		2030.91	0.89435
		1016.8	0.70434		2543.18	0.79769		2028.98	0.79936		2028.98	0.89478
		1017.28	0.70522		2541.76	0.79771		2027.05	0.80025		2027.05	0.89574
		1017.76	0.70601		2540.33	0.79776		2025.12	0.80122		2025.12	0.89693
		1018.25	0.70671		2538.91	0.79786		2023.19	0.802		2023.19	0.89801
		1018.73	0.70731		2537.48	0.79799		2021.27	0.80241		2021.27	0.89869
		1019.21	0.7078		2536.05	0.79814		2019.34	0.80241		2019.34	0.89884
		1019.69	0.70819		2534.63	0.79832		2017.41	0.80205		2017.41	0.89851
		1020.18	0.70848		2533.2	0.7985		2015.48	0.80153		2015.48	0.89788
		1020.66	0.70867		2531.77	0.79868		2013.55	0.80118		2013.55	0.89728
		1021.14	0.70876		2530.35	0.79885		2011.62	0.80124		2011.62	0.89696
		1021.62	0.70877		2528.92	0.79901		2009.69	0.80176		2009.69	0.89708
		1022.1	0.7087		2527.49	0.79914		2007.76	0.80262		2007.76	0.89756
		1022.59	0.70858		2526.07	0.79925		2005.84	0.80363		2005.84	0.89826
		1023.07	0.70842		2524.64	0.79932		2003.91	0.8045		2003.91	0.89895
		1023.55	0.70824		2523.22	0.79936		2001.98	0.80505		2001.98	0.89943
		1024.03	0.70806		2521.79	0.79937		2000.05	0.80521		2000.05	0.89963
		1024.52	0.70786		2520.36	0.79936		1998.12	0.80506		1998.12	0.89962
		1025	0.70766		2518.94	0.79931		1996.19	0.80482		1996.19	0.89956
		1025.48	0.70744		2517.51	0.79925		1994.26	0.80473		1994.26	0.89963
		1025.96	0.70721		2516.08	0.79917		1992.34	0.80489		1992.34	0.89989
		1026.44	0.70695		2514.66	0.79909		1990.41	0.80528		1990.41	0.90031
		1026.92	0.70668		2513.23	0.79901		1988.48	0.80583		1988.48	0.90077
		1027.41	0.7064		2511.8	0.79894		1986.55	0.80646		1986.55	0.90116
		1027.89	0.70609		2510.38	0.79887		1984.62	0.80703		1984.62	0.90136
		1028.37	0.70576		2508.95	0.79883		1982.69	0.80741		1982.69	0.90132
		1028.85	0.70539		2507.53	0.79879		1980.76	0.80757		1980.76	0.90107
		1029.34	0.70499		2506.1	0.79877		1978.83	0.80758		1978.83	0.90077
		1029.82	0.70457		2504.67	0.79876		1976.91	0.8076		1976.91	0.90061
		1030.3	0.70415		2503.25	0.79876		1974.98	0.80776		1974.98	0.90077
		1030.78	0.70375		2501.82	0.79878		1973.05	0.80813		1973.05	0.90129
		1031.27	0.70339		2500.39	0.7988		1971.12	0.80868		1971.12	0.90208
		1031.75	0.70309		2498.97	0.79882		1969.19	0.80933		1969.19	0.90299
		1032.23	0.70283		2497.54	0.79885		1967.26	0.80994		1967.26	0.90381
		1032.71	0.70259		2496.11	0.79888		1965.33	0.81038		1965.33	0.90434
		1033.19	0.70237		2494.69	0.79891		1963.41	0.81061		1963.41	0.90448
		1033.67	0.70215		2493.26	0.79894		1961.48	0.81066		1961.48	0.90427
		1034.16	0.7019		2491.84	0.79897		1959.55	0.81061		1959.55	0.90384
		1034.64	0.70164		2490.41	0.79901		1957.62	0.81057		1957.62	0.90339
		1035.12	0.70136		2488.98	0.79906		1955.69	0.81066		1955.69	0.90308
		1035.6	0.70107		2487.56	0.79911		1953.76	0.81092		1953.76	0.903
		1036.09	0.70077		2486.13	0.79918		1951.83	0.81134		1951.83	0.90323
		1036.57	0.70047		2484.7	0.79925		1949.9	0.81192		1949.9	0.90379
		1037.05	0.70016		2483.28	0.79933		1947.98	0.81258		1947.98	0.90461
		1037.53	0.69987		2481.85	0.79941		1946.05	0.81325		1946.05	0.90553
		1038.01	0.69961		2480.42	0.79949		1944.12	0.81383		1944.12	0.9064
		1038.5	0.69938		2479	0.79956		1942.19	0.81422		1942.19	0.90709
		1038.98	0.69918		2477.57	0.79961		1940.26	0.81439		1940.26	0.90747
		1039.46	0.69902		2476.15	0.79965		1938.33	0.81443		1938.33	0.90754
		1039.94	0.69887		2474.72	0.79966		1936.4	0.81443		1936.4	0.90734
		1040.42	0.69871		2473.29	0.79964		1934.47	0.81442		1934.47	0.90696
		1040.91	0.69854		2471.87	0.79959		1932.55	0.81445		1932.55	0.90657
		1041.39	0.69833		2470.44	0.79951		1930.62	0.81461		1930.62	0.90632
		1041.87	0.69811		2469.01	0.79941		1928.69	0.81492		1928.69	0.90628
		1042.35	0.69787		2467.59	0.79928		1926.76	0.81541		1926.76	0.90652
		1042.84	0.69763		2466.16	0.79914		1924.83	0.81607		1924.83	0.90708
		1043.32	0.69741		2464.74	0.79899		1922.9	0.81678		1922.9	0.90792
		1043.8	0.69722		2463.31	0.79885		1920.97	0.81742		1920.97	0.90885
		1044.28	0.69704		2461.88	0.79873		1919.05	0.81793		1919.05	0.9097
		1044.76	0.69688		2460.46	0.79863		1917.12	0.81814		1917.12	0.91032
		1045.25	0.69674		2459.03	0.79857		1915.19	0.8181		1915.19	0.9106
		1045.73	0.69661		2457.6	0.79854		1913.26	0.81804		1913.26	0.91064
		1046.21	0.69649		2456.18	0.79856		1911.33	0.81809		1911.33	0.91059
		1046.69	0.69637		2454.75	0.79862		1909.4	0.81825		1909.4	0.91051
		1047.17	0.69623		2453.32	0.79871		1907.47	0.81852		1907.47	0.91042
		1047.66	0.69606		2451.9	0.79884		1905.54	0.81892		1905.54	0.91041
		1048.14	0.69586		2450.47	0.799		1903.62	0.81943		1903.62	0.91052
		1048.62	0.69563		2449.05	0.79917		1901.69	0.81993		1901.69	0.91072
		1049.1	0.69538		2447.62	0.79935		1899.76	0.8203		1899.76	0.91092
		1049.59	0.69514		2446.19	0.79952		1897.83	0.82051		1897.83	0.91112
		1050.07	0.69491		2444.77	0.79968		1895.9	0.82057		1895.9	0.91134
		1050.55	0.69471		2443.34	0.79981		1893.97	0.82059		1893.97	0.91166
		1051.03	0.69454		2441.91	0.7999		1892.04	0.82076		1892.04	0.9122
		1051.51	0.69438		2440.49	0.79994		1890.11	0.82116		1890.11	0.91302
		1052	0.69421		2439.06	0.79994		1888.19	0.82168		1888.19	0.91393
		1052.48	0.69403		2437.63	0.79989		1886.26	0.82227		1886.26	0.9147
		1052.96	0.69384		2436.21	0.79979		1884.33	0.82286		1884.33	0.91519
		1053.44	0.69365		2434.78	0.79965		1882.4	0.82329		1882.4	0.9153
		1053.92	0.69347		2433.36	0.79948		1880.47	0.82343		1880.47	0.91493
		1054.41	0.69333		2431.93	0.79928		1878.54	0.82328		1878.54	0.91416
		1054.89	0.6932		2430.5	0.79907		1876.61	0.82295		1876.61	0.91319
		1055.37	0.69308		2429.08	0.79885		1874.69	0.82264		1874.69	0.91234
		1055.85	0.69295		2427.65	0.79864		1872.76	0.82266		1872.76	0.91196
		1056.34	0.69279		2426.22	0.79846		1870.83	0.82318		1870.83	0.91228
		1056.82	0.69261		2424.8	0.79832		1868.9	0.82398		1868.9	0.91324
		1057.3	0.69242		2423.37	0.79822		1866.97	0.82467		1866.97	0.91442
		1057.78	0.69223		2421.94	0.79817		1865.04	0.82518		1865.04	0.91548
		1058.26	0.69208		2420.52	0.79817		1863.11	0.82561		1863.11	0.9163
		1058.75	0.69194		2419.09	0.79823		1861.18	0.82584		1861.18	0.91673
		1059.23	0.69182		2417.67	0.79834		1859.26	0.82577		1859.26	0.9166
		1059.71	0.69168		2416.24	0.79849		1857.33	0.82544		1857.33	0.91593
		1060.19	0.6915		2414.81	0.79868		1855.4	0.82502		1855.4	0.91492
		1060.67	0.69126		2413.39	0.79888		1853.47	0.82471		1853.47	0.91383
		1061.16	0.691		2411.96	0.7991		1851.54	0.82466		1851.54	0.91288
		1061.64	0.69071		2410.53	0.79931		1849.61	0.82493		1849.61	0.91222
		1062.12	0.69045		2409.11	0.7995		1847.68	0.82552		1847.68	0.91194
		1062.6	0.69022		2407.68	0.79966		1845.76	0.82623		1845.76	0.91198
		1063.09	0.69004		2406.25	0.79979		1843.83	0.82661		1843.83	0.91207
		1063.57	0.6899		2404.83	0.79987		1841.9	0.82649		1841.9	0.91192
		1064.05	0.68978		2403.4	0.79989		1839.97	0.8262		1839.97	0.91163
		1064.53	0.68967		2401.98	0.79987		1838.04	0.82594		1838.04	0.9113
		1065.01	0.68957		2400.55	0.7998		1836.11	0.82571		1836.11	0.91091
		1065.49	0.68947		2399.12	0.7997		1834.18	0.82565		1834.18	0.91048
		1065.98	0.68938		2397.7	0.79957		1832.25	0.82588		1832.25	0.91006
		1066.46	0.68931		2396.27	0.79943		1830.33	0.82614		1830.33	0.90948
		1066.94	0.68924		2394.84	0.79927		1828.4	0.82608		1828.4	0.90849
		1067.42	0.68917		2393.42	0.79913		1826.47	0.82573		1826.47	0.90711
		1067.91	0.68909		2391.99	0.79899		1824.54	0.8252		1824.54	0.90552
		1068.39	0.68899		2390.56	0.79888		1822.61	0.82457		1822.61	0.90395
		1068.87	0.68887		2389.14	0.79879		1820.68	0.82395		1820.68	0.90259
		1069.35	0.68874		2387.71	0.79873		1818.75	0.82341		1818.75	0.90161
		1069.83	0.68859		2386.29	0.7987		1816.82	0.82302		1816.82	0.90113
		1070.32	0.68845		2384.86	0.7987		1814.9	0.82285		1814.9	0.90119
		1070.8	0.6883		2383.43	0.79872		1812.97	0.82292		1812.97	0.90169
		1071.28	0.68815		2382.01	0.79876		1811.04	0.82304		1811.04	0.90238
		1071.76	0.68798		2380.58	0.79881		1809.11	0.82298		1809.11	0.90296
		1072.24	0.68783		2379.15	0.79888		1807.18	0.82276		1807.18	0.90323
		1072.73	0.68769		2377.73	0.79894		1805.25	0.82251		1805.25	0.90316
		1073.21	0.6876		2376.3	0.79901		1803.32	0.82226		1803.32	0.90277
		1073.69	0.68756		2374.87	0.79907		1801.4	0.82198		1801.4	0.9021
		1074.17	0.68758		2373.45	0.79914		1799.47	0.82159		1799.47	0.90115
		1074.66	0.68765		2372.02	0.79921		1797.54	0.82118		1797.54	0.90003
		1075.14	0.68773		2370.6	0.79928		1795.61	0.821		1795.61	0.899
		1075.62	0.6878		2369.17	0.79936		1793.68	0.82096		1793.68	0.89818
		1076.1	0.68784		2367.74	0.79945		1791.75	0.82064		1791.75	0.8974
		1076.58	0.68785		2366.32	0.79958		1789.82	0.81998		1789.82	0.8966
		1077.07	0.68784		2364.89	0.79975		1787.89	0.81937		1787.89	0.89595
		1077.55	0.68783		2363.46	0.79996		1785.97	0.81901		1785.97	0.89552
		1078.03	0.68783		2362.04	0.80021		1784.04	0.81882		1784.04	0.89519
		1078.51	0.68785		2360.61	0.80046		1782.11	0.81868		1782.11	0.89477
		1078.99	0.68789		2359.19	0.80067		1780.18	0.81842		1780.18	0.89404
		1079.48	0.68793		2357.76	0.80084		1778.25	0.81803		1778.25	0.89296
		1079.96	0.68799		2356.33	0.80094		1776.32	0.81776		1776.32	0.89162
		1080.44	0.68805		2354.91	0.80099		1774.39	0.81756		1774.39	0.88998
		1080.92	0.68813		2353.48	0.80097		1772.46	0.8169		1772.46	0.88768
		1081.41	0.68823		2352.05	0.8009		1770.54	0.81543		1770.54	0.88463
		1081.89	0.68834		2350.63	0.80076		1768.61	0.81362		1768.61	0.88143
		1082.37	0.68847		2349.2	0.80057		1766.68	0.8121		1766.68	0.87863
		1082.85	0.68861		2347.77	0.80033		1764.75	0.81106		1764.75	0.87642
		1083.33	0.68873		2346.35	0.80005		1762.82	0.81019		1762.82	0.87456
		1083.82	0.68884		2344.92	0.79974		1760.89	0.80915		1760.89	0.8728
		1084.3	0.68895		2343.5	0.79943		1758.96	0.80789		1758.96	0.87109
		1084.78	0.68906		2342.07	0.79914		1757.04	0.80649		1757.04	0.86937
		1085.26	0.68918		2340.64	0.79891		1755.11	0.80501		1755.11	0.86757
		1085.74	0.68932		2339.22	0.79875		1753.18	0.80353		1753.18	0.86568
		1086.23	0.68948		2337.79	0.7987		1751.25	0.80192		1751.25	0.86359
		1086.71	0.68965		2336.36	0.79874		1749.32	0.79995		1749.32	0.86119
		1087.19	0.68981		2334.94	0.79889		1747.39	0.79774		1747.39	0.85864
		1087.67	0.68996		2333.51	0.7991		1745.46	0.79556		1745.46	0.85618
		1088.15	0.6901		2332.08	0.79937		1743.53	0.79362		1743.53	0.85401
		1088.64	0.69021		2330.66	0.79968		1741.61	0.79175		1741.61	0.85217
		1089.12	0.69032		2329.23	0.80002		1739.68	0.78973		1739.68	0.85055
		1089.6	0.69041		2327.81	0.80039		1737.75	0.78775		1737.75	0.84924
		1090.08	0.6905		2326.38	0.80076		1735.82	0.78587		1735.82	0.84844
		1090.57	0.69056		2324.95	0.80113		1733.89	0.78358		1733.89	0.84804
		1091.05	0.6906		2323.53	0.80147		1731.96	0.78092		1731.96	0.84783
		1091.53	0.6906		2322.1	0.80177		1730.03	0.77858		1730.03	0.84789
		1092.01	0.69057		2320.67	0.802		1728.11	0.77668		1728.11	0.84832
		1092.49	0.69051		2319.25	0.80215		1726.18	0.77505		1726.18	0.84896
		1092.98	0.69042		2317.82	0.80222		1724.25	0.77356		1724.25	0.84964
		1093.46	0.69031		2316.39	0.80219		1722.32	0.77227		1722.32	0.85027
		1093.94	0.69018		2314.97	0.80209		1720.39	0.77123		1720.39	0.85091
		1094.42	0.69002		2313.54	0.8019		1718.46	0.76996		1718.46	0.85159
		1094.9	0.68984		2312.12	0.80165		1716.53	0.76789		1716.53	0.85207
		1095.39	0.68964		2310.69	0.80134		1714.6	0.76542		1714.6	0.85227
		1095.87	0.68942		2309.26	0.80099		1712.68	0.7633		1712.68	0.85263
		1096.35	0.6892		2307.84	0.80063		1710.75	0.76179		1710.75	0.85353
		1096.83	0.68898		2306.41	0.80028		1708.82	0.76078		1708.82	0.85508
		1097.32	0.68875		2304.98	0.79995		1706.89	0.75992		1706.89	0.85707
		1097.8	0.6885		2303.56	0.79966		1704.96	0.75895		1704.96	0.85908
		1098.28	0.68823		2302.13	0.79943		1703.03	0.75797		1703.03	0.86087
		1098.76	0.6879		2300.7	0.79926		1701.1	0.75683		1701.1	0.86262
		1099.24	0.68754		2299.28	0.79917		1699.17	0.75509		1699.17	0.86412
		1099.73	0.68713		2297.85	0.79915		1697.25	0.7528		1697.25	0.86499
		1100.21	0.68669		2296.43	0.79921		1695.32	0.75017		1695.32	0.86545
		1100.69	0.68625		2295	0.79933		1693.39	0.74761		1693.39	0.86575
		1101.17	0.68581		2293.57	0.79951		1691.46	0.74552		1691.46	0.8661
		1101.65	0.68537		2292.15	0.79973		1689.53	0.74374		1689.53	0.86661
		1102.14	0.68492		2290.72	0.79997		1687.6	0.74209		1687.6	0.86723
		1102.62	0.68444		2289.29	0.80022		1685.67	0.73986		1685.67	0.86775
		1103.1	0.68394		2287.87	0.80044		1683.75	0.73605		1683.75	0.86761
		1103.58	0.68338		2286.44	0.80063		1681.82	0.73135		1681.82	0.86664
		1104.07	0.68279		2285.01	0.80078		1679.89	0.72722		1679.89	0.86559
		1104.55	0.68214		2283.59	0.80087		1677.96	0.72385		1677.96	0.86496
		1105.03	0.68144		2282.16	0.80091		1676.03	0.72058		1676.03	0.86462
		1105.51	0.68069		2280.74	0.80089		1674.1	0.71718		1674.1	0.86421
		1105.99	0.67988		2279.31	0.8008		1672.17	0.71387		1672.17	0.86355
		1106.48	0.67901		2277.88	0.80067		1670.24	0.71018		1670.24	0.8623
		1106.96	0.67808		2276.46	0.8005		1668.32	0.70568		1668.32	0.86014
		1107.44	0.67711		2275.03	0.80029		1666.39	0.70105		1666.39	0.85738
		1107.92	0.67612		2273.6	0.80008		1664.46	0.69649		1664.46	0.85428
		1108.4	0.67512		2272.18	0.79986		1662.53	0.69142		1662.53	0.85068
		1108.89	0.67412		2270.75	0.79966		1660.6	0.68617		1660.6	0.84691
		1109.37	0.67311		2269.32	0.79948		1658.67	0.68182		1658.67	0.84372
		1109.85	0.67208		2267.9	0.79933		1656.74	0.67878		1656.74	0.84147
		1110.33	0.671		2266.47	0.79922		1654.81	0.67605		1654.81	0.83959
		1110.82	0.66987		2265.05	0.79915		1652.89	0.6722		1652.89	0.83702
		1111.3	0.66868		2263.62	0.79913		1650.96	0.66794		1650.96	0.83388
		1111.78	0.66745		2262.19	0.79915		1649.03	0.66443		1649.03	0.8308
		1112.26	0.66619		2260.77	0.7992		1647.1	0.66064		1647.1	0.82703
		1112.74	0.66491		2259.34	0.79928		1645.17	0.656		1645.17	0.82229
		1113.23	0.66361		2257.91	0.79937		1643.24	0.65165		1643.24	0.8177
		1113.71	0.6623		2256.49	0.79948		1641.31	0.64831		1641.31	0.81391
		1114.19	0.66099		2255.06	0.79959		1639.39	0.64596		1639.39	0.81101
		1114.67	0.65966		2253.64	0.79969		1637.46	0.64417		1637.46	0.8088
		1115.15	0.65832		2252.21	0.79979		1635.53	0.64214		1635.53	0.80677
		1115.64	0.65698		2250.78	0.79987		1633.6	0.63968		1633.6	0.80471
		1116.12	0.65564		2249.36	0.79993		1631.67	0.63731		1631.67	0.80282
		1116.6	0.6543		2247.93	0.79997		1629.74	0.6351		1629.74	0.80107
		1117.08	0.65296		2246.5	0.79999		1627.81	0.6329		1627.81	0.79935
		1117.57	0.6516		2245.08	0.79999		1625.88	0.63087		1625.88	0.79788
		1118.05	0.65023		2243.65	0.79996		1623.96	0.62923		1623.96	0.79688
		1118.53	0.64885		2242.22	0.79992		1622.03	0.62812		1622.03	0.79651
		1119.01	0.64751		2240.8	0.79986		1620.1	0.62789		1620.1	0.79704
		1119.49	0.64623		2239.37	0.79978		1618.17	0.62878		1618.17	0.7988
		1119.97	0.64504		2237.95	0.7997		1616.24	0.63031		1616.24	0.80151
		1120.46	0.64397		2236.52	0.79961		1614.31	0.63175		1614.31	0.80425
		1120.94	0.64301		2235.09	0.7995		1612.38	0.63305		1612.38	0.8068
		1121.42	0.64215		2233.67	0.79939		1610.46	0.63439		1610.46	0.80947
		1121.9	0.64138		2232.24	0.79928		1608.53	0.63561		1608.53	0.81224
		1122.39	0.64068		2230.81	0.79917		1606.6	0.63657		1606.6	0.81498
		1122.87	0.64006		2229.39	0.79907		1604.67	0.63748		1604.67	0.81787
		1123.35	0.63951		2227.96	0.79897		1602.74	0.63859		1602.74	0.82115
		1123.83	0.63905		2226.53	0.79889		1600.81	0.64006		1600.81	0.82492
		1124.31	0.63867		2225.11	0.79881		1598.88	0.64192		1598.88	0.82906
		1124.8	0.63839		2223.68	0.79875		1596.95	0.64412		1596.95	0.83333
		1125.28	0.6382		2222.26	0.79871		1595.03	0.64646		1595.03	0.83734
		1125.76	0.63809		2220.83	0.79868		1593.1	0.64864		1593.1	0.84067
		1126.24	0.63806		2219.4	0.79868		1591.17	0.65048		1591.17	0.8431
		1126.72	0.63812		2217.98	0.7987		1589.24	0.652		1589.24	0.84466
		1127.21	0.6383		2216.55	0.79874		1587.31	0.65334		1587.31	0.84563
		1127.69	0.6386		2215.12	0.7988		1585.38	0.65468		1585.38	0.84641
		1128.17	0.63902		2213.7	0.79888		1583.45	0.65621		1583.45	0.84744
		1128.65	0.63953		2212.27	0.79898		1581.52	0.65811		1581.52	0.84901
		1129.14	0.64011		2210.84	0.7991		1579.6	0.66051		1579.6	0.85133
		1129.62	0.64072		2209.42	0.79922		1577.67	0.66343		1577.67	0.85451
		1130.1	0.64135		2207.99	0.79934		1575.74	0.66632		1575.74	0.85806
		1130.58	0.64199		2206.57	0.79946		1573.81	0.66848		1573.81	0.86091
		1131.06	0.64264		2205.14	0.79956		1571.88	0.67023		1571.88	0.86308
		1131.55	0.64331		2203.71	0.79965		1569.95	0.67209		1569.95	0.86506
		1132.03	0.64398		2202.29	0.7997		1568.02	0.67385		1568.02	0.86673
		1132.51	0.64466		2200.86	0.79972		1566.1	0.67551		1566.1	0.86802
		1132.99	0.64531		2199.43	0.7997		1564.17	0.67754		1564.17	0.86937
		1133.47	0.64593		2198.01	0.79963		1562.24	0.68047		1562.24	0.87134
		1133.96	0.64649		2196.58	0.79951		1560.31	0.68474		1560.31	0.87444
		1134.44	0.64701		2195.15	0.79934		1558.38	0.68925		1558.38	0.87793
		1134.92	0.6475		2193.73	0.79914		1556.45	0.69189		1556.45	0.88006
		1135.4	0.64795		2192.3	0.7989		1554.52	0.69312		1554.52	0.88113
		1135.88	0.64839		2190.88	0.79865		1552.59	0.69411		1552.59	0.88215
		1136.37	0.6488		2189.45	0.79838		1550.67	0.69504		1550.67	0.8833
		1136.85	0.64918		2188.02	0.79811		1548.74	0.69588		1548.74	0.88453
		1137.33	0.6495		2186.6	0.79786		1546.81	0.6969		1546.81	0.88599
		1137.81	0.64977		2185.17	0.79764		1544.88	0.69857		1544.88	0.88808
		1138.3	0.64998		2183.74	0.79747		1542.95	0.7011		1542.95	0.89107
		1138.78	0.65014		2182.32	0.79734		1541.02	0.70403		1541.02	0.89464
		1139.26	0.65027		2180.89	0.79728		1539.09	0.70625		1539.09	0.89752
		1139.74	0.65037		2179.46	0.79729		1537.16	0.70746		1537.16	0.89898
		1140.22	0.65043		2178.04	0.79736		1535.24	0.70853		1535.24	0.89967
		1140.71	0.65046		2176.61	0.7975		1533.31	0.7096		1533.31	0.9
		1141.19	0.65045		2175.19	0.79769		1531.38	0.71017		1531.38	0.89978
		1141.67	0.65038		2173.76	0.79793		1529.45	0.71035		1529.45	0.89929
		1142.15	0.65028		2172.33	0.79821		1527.52	0.71059		1527.52	0.89907
		1142.63	0.65013		2170.91	0.79851		1525.59	0.71106		1525.59	0.89943
		1143.12	0.64996		2169.48	0.79881		1523.66	0.71176		1523.66	0.90055
		1143.6	0.64975		2168.05	0.7991		1521.74	0.71248		1521.74	0.90231
		1144.08	0.64951		2166.63	0.79937		1519.81	0.71291		1519.81	0.90415
		1144.56	0.64922		2165.2	0.79959		1517.88	0.71305		1517.88	0.90561
		1145.05	0.64887		2163.77	0.79975		1515.95	0.71294		1515.95	0.90649
		1145.53	0.64847		2162.35	0.79986		1514.02	0.71263		1514.02	0.9067
		1146.01	0.648		2160.92	0.79989		1512.09	0.71246		1512.09	0.90641
		1146.49	0.6475		2159.5	0.79984		1510.16	0.71273		1510.16	0.90593
		1146.97	0.64697		2158.07	0.79973		1508.23	0.71331		1508.23	0.90528
		1147.46	0.64642		2156.64	0.79955		1506.31	0.7134		1506.31	0.904
		1147.94	0.64584		2155.22	0.79932		1504.38	0.71276		1504.38	0.90223
		1148.42	0.64522		2153.79	0.79904		1502.45	0.7123		1502.45	0.90083
		1148.9	0.64456		2152.36	0.79873		1500.52	0.71245		1500.52	0.90006
		1149.38	0.64383		2150.94	0.79842		1498.59	0.71266		1498.59	0.89944
		1149.87	0.64304		2149.51	0.79811		1496.66	0.71216		1496.66	0.8984
		1150.35	0.64221		2148.09	0.79783		1494.73	0.71095		1494.73	0.89686
		1150.83	0.64133		2146.66	0.79758		1492.81	0.70967		1492.81	0.89514
		1151.31	0.64043		2145.23	0.79739		1490.88	0.70849		1490.88	0.89324
		1151.8	0.6395		2143.81	0.79726		1488.95	0.70728		1488.95	0.89101
		1152.28	0.63853		2142.38	0.7972		1487.02	0.70614		1487.02	0.88857
		1152.76	0.6375		2140.95	0.79722		1485.09	0.7054		1485.09	0.88618
		1153.24	0.63641		2139.53	0.79731		1483.16	0.70522		1483.16	0.88384
		1153.72	0.63525		2138.1	0.79747		1481.23	0.70538		1481.23	0.88134
		1154.21	0.63405		2136.67	0.79768		1479.3	0.70557		1479.3	0.87852
		1154.69	0.6328		2135.25	0.79794		1477.38	0.70558		1477.38	0.87521
		1155.17	0.63151		2133.82	0.79823		1475.45	0.70518		1475.45	0.87123
		1155.65	0.63018		2132.4	0.79853		1473.52	0.70397		1473.52	0.86638
		1156.13	0.6288		2130.97	0.79883		1471.59	0.70184		1471.59	0.861
		1156.62	0.62737		2129.54	0.79911		1469.66	0.69956		1469.66	0.85616
		1157.1	0.62592		2128.12	0.79937		1467.73	0.69788		1467.73	0.85233
		1157.58	0.62446		2126.69	0.79958		1465.8	0.69672		1465.8	0.84905
		1158.06	0.62306		2125.26	0.79974		1463.87	0.69577		1463.87	0.84606
		1158.55	0.62174		2123.84	0.79985		1461.95	0.69518		1461.95	0.8436
		1159.03	0.62058		2122.41	0.79989		1460.02	0.69514		1460.02	0.8415
		1159.51	0.61959		2120.98	0.79988		1458.09	0.69507		1458.09	0.8388
		1159.99	0.61881		2119.56	0.7998		1456.16	0.69418		1456.16	0.83495
		1160.47	0.61829		2118.13	0.79968		1454.23	0.69275		1454.23	0.83082
		1160.96	0.61803		2116.71	0.79952		1452.3	0.69149		1452.3	0.82703
		1161.44	0.61808		2115.28	0.79932		1450.37	0.69048		1450.37	0.82339
		1161.92	0.61845		2113.85	0.79911		1448.45	0.68947		1448.45	0.81972
		1162.4	0.61917		2112.43	0.7989		1446.52	0.68828		1446.52	0.81618
		1162.88	0.6202		2111	0.79869		1444.59	0.68696		1444.59	0.81298
		1163.37	0.62152		2109.57	0.79851		1442.66	0.68568		1442.66	0.81019
		1163.85	0.62309		2108.15	0.79834		1440.73	0.68452		1440.73	0.80774
		1164.33	0.62485		2106.72	0.79821		1438.8	0.68339		1438.8	0.80543
		1164.81	0.62677		2105.29	0.79812		1436.87	0.682		1436.87	0.80297
		1165.3	0.62882		2103.87	0.79806		1434.94	0.68035		1434.94	0.80042
		1165.78	0.63098		2102.44	0.79805		1433.02	0.67888		1433.02	0.7981
		1166.26	0.63323		2101.02	0.79807		1431.09	0.6777		1431.09	0.79591
		1166.74	0.63555		2099.59	0.79813		1429.16	0.6766		1429.16	0.79361
		1167.22	0.63792		2098.16	0.79821		1427.23	0.67553		1427.23	0.79121
		1167.71	0.64029		2096.74	0.79832		1425.3	0.67451		1425.3	0.78874
		1168.19	0.64266		2095.31	0.79844		1423.37	0.67348		1423.37	0.78615
		1168.67	0.64498		2093.88	0.79857		1421.44	0.67229		1421.44	0.78334
		1169.15	0.64726		2092.46	0.7987		1419.51	0.67063		1419.51	0.77999
		1169.63	0.64948		2091.03	0.79883		1417.59	0.6684		1417.59	0.77613
		1170.12	0.65165		2089.6	0.79894		1415.66	0.66609		1415.66	0.77227
		1170.6	0.65374		2088.18	0.79905		1413.73	0.664		1413.73	0.76848
		1171.08	0.65574		2086.75	0.79914		1411.8	0.66213		1411.8	0.76455
		1171.56	0.65764		2085.33	0.79922		1409.87	0.66047		1409.87	0.76049
		1172.05	0.65941		2083.9	0.7993		1407.94	0.65908		1407.94	0.75648
		1172.53	0.66106		2082.47	0.79935		1406.01	0.65794		1406.01	0.75272
		1173.01	0.66259		2081.05	0.79939		1404.09	0.65703		1404.09	0.74966
		1173.49	0.66402		2079.62	0.79941		1402.16	0.65643		1402.16	0.74798
		1173.97	0.66535		2078.19	0.79942		1400.23	0.65612		1400.23	0.74817
		1174.46	0.66659		2076.77	0.79941		1398.3	0.65591		1398.3	0.75028
		1174.94	0.66774		2075.34	0.7994		1396.37	0.65562		1396.37	0.75408
		1175.42	0.6688		2073.91	0.79938		1394.44	0.65529		1394.44	0.75916
		1175.9	0.66978		2072.49	0.79935		1392.51	0.65511		1392.51	0.76474
		1176.38	0.67067		2071.06	0.79931		1390.58	0.65521		1390.58	0.77005
		1176.87	0.67151		2069.64	0.79926		1388.66	0.65555		1388.66	0.77495
		1177.35	0.67231		2068.21	0.79921		1386.73	0.65598		1386.73	0.77939
		1177.83	0.6731		2066.78	0.79914		1384.8	0.65615		1384.8	0.78333
		1178.31	0.6739		2065.36	0.79907		1382.87	0.65593		1382.87	0.78705
		1178.8	0.6747		2063.93	0.799		1380.94	0.65566		1380.94	0.79075
		1179.28	0.67553		2062.5	0.79893		1379.01	0.65583		1379.01	0.79429
		1179.76	0.67637		2061.08	0.79885		1377.08	0.65656		1377.08	0.79749
		1180.24	0.67724		2059.65	0.79878		1375.16	0.65761		1375.16	0.80033
		1180.72	0.67814		2058.22	0.79872		1373.23	0.6587		1373.23	0.80272
		1181.2	0.67909		2056.8	0.79867		1371.3	0.65968		1371.3	0.80456
		1181.69	0.68008		2055.37	0.79864		1369.37	0.6606		1369.37	0.80593
		1182.17	0.68114		2053.95	0.79862		1367.44	0.66146		1367.44	0.80692
		1182.65	0.68223		2052.52	0.79863		1365.51	0.66227		1365.51	0.80759
		1183.13	0.68337		2051.09	0.79866		1363.58	0.6631		1363.58	0.80811
		1183.62	0.68453		2049.67	0.79872		1361.65	0.66398		1361.65	0.80868
		1184.1	0.6857		2048.24	0.79881		1359.73	0.66492		1359.73	0.8094
		1184.58	0.68688		2046.81	0.7989		1357.8	0.66605		1357.8	0.81035
		1185.06	0.68806		2045.39	0.79901		1355.87	0.66747		1355.87	0.81154
		1185.54	0.68924		2043.96	0.79912		1353.94	0.66913		1353.94	0.81295
		1186.03	0.69041		2042.54	0.79922		1352.01	0.67093		1352.01	0.81443
		1186.51	0.69154		2041.11	0.79932		1350.08	0.67278		1350.08	0.81581
		1186.99	0.69261		2039.68	0.79941		1348.15	0.6746		1348.15	0.81689
		1187.47	0.69362		2038.26	0.79947		1346.22	0.6763		1346.22	0.81754
		1187.95	0.69454		2036.83	0.79951		1344.3	0.67783		1344.3	0.81779
		1188.44	0.69536		2035.4	0.79953		1342.37	0.67925		1342.37	0.81772
		1188.92	0.6961		2033.98	0.79951		1340.44	0.68061		1340.44	0.81744
		1189.4	0.69675		2032.55	0.79946		1338.51	0.6819		1338.51	0.81715
		1189.88	0.69733		2031.12	0.79939		1336.58	0.68313		1336.58	0.81699
		1190.37	0.69782		2029.7	0.7993		1334.65	0.68439		1334.65	0.81701
		1190.85	0.69824		2028.27	0.79921		1332.72	0.68573		1332.72	0.81723
		1191.33	0.69858		2026.85	0.79912		1330.8	0.68714		1330.8	0.81763
		1191.81	0.69884		2025.42	0.79905		1328.87	0.68855		1328.87	0.81814
		1192.29	0.69902		2023.99	0.79898		1326.94	0.6899		1326.94	0.81862
		1192.78	0.69914		2022.57	0.79892		1325.01	0.69115		1325.01	0.81893
		1193.26	0.69919		2021.14	0.79888		1323.08	0.69229		1323.08	0.81901
		1193.74	0.69919		2019.71	0.79886		1321.15	0.69335		1321.15	0.81885
		1194.22	0.69912		2018.29	0.79885		1319.22	0.69428		1319.22	0.81845
		1194.7	0.699		2016.86	0.79887		1317.29	0.69508		1317.29	0.81781
		1195.19	0.69884		2015.43	0.7989		1315.37	0.69577		1315.37	0.81701
		1195.67	0.69863		2014.01	0.79895		1313.44	0.69644		1313.44	0.81608
		1196.15	0.6984		2012.58	0.799		1311.51	0.69708		1311.51	0.81503
		1196.63	0.69815		2011.16	0.79905		1309.58	0.6976		1309.58	0.81381
		1197.12	0.69791		2009.73	0.79909		1307.65	0.69794		1307.65	0.8124
		1197.6	0.69766		2008.3	0.79913		1305.72	0.69809		1305.72	0.81085
		1198.08	0.69741		2006.88	0.79914		1303.79	0.6981		1303.79	0.80919
		1198.56	0.69716		2005.45	0.79914		1301.86	0.69803		1301.86	0.80742
		1199.04	0.6969		2004.02	0.79912		1299.94	0.69793		1299.94	0.80554
		1199.53	0.69662		2002.6	0.79911		1298.01	0.69781		1298.01	0.80358
		1200.01	0.69633		2001.17	0.7991		1296.08	0.69771		1296.08	0.80155
		1200.49	0.69604		1999.74	0.7991		1294.15	0.69762		1294.15	0.79944
		1200.97	0.69575		1998.32	0.79909		1292.22	0.69746		1292.22	0.79718
		1201.45	0.69547		1996.89	0.79908		1290.29	0.69716		1290.29	0.79473
		1201.94	0.69519		1995.47	0.79906		1288.36	0.69666		1288.36	0.79208
		1202.42	0.69492		1994.04	0.79905		1286.44	0.69598		1286.44	0.7893
		1202.9	0.69463		1992.61	0.79903		1284.51	0.69516		1284.51	0.78657
		1203.38	0.69434		1991.19	0.79903		1282.58	0.69434		1282.58	0.7841
		1203.87	0.69403		1989.76	0.79903		1280.65	0.69363		1280.65	0.78215
		1204.35	0.69372		1988.33	0.79902		1278.72	0.69312		1278.72	0.78085
		1204.83	0.6934		1986.91	0.79903		1276.79	0.69288		1276.79	0.78026
		1205.31	0.69309		1985.48	0.79903		1274.86	0.69293		1274.86	0.78034
		1205.79	0.69279		1984.05	0.79903		1272.93	0.69316		1272.93	0.78087
		1206.28	0.69249		1982.63	0.79903		1271.01	0.6934		1271.01	0.78148
		1206.76	0.69219		1981.2	0.79901		1269.08	0.69344		1269.08	0.78181
		1207.24	0.69189		1979.78	0.79899		1267.15	0.69321		1267.15	0.78171
		1207.72	0.69159		1978.35	0.79898		1265.22	0.69278		1265.22	0.78119
		1208.2	0.69127		1976.92	0.79898		1263.29	0.6923		1263.29	0.78036
		1208.69	0.69094		1975.5	0.799		1261.36	0.69192		1261.36	0.77925
		1209.17	0.69061		1974.07	0.79903		1259.43	0.69172		1259.43	0.77798
		1209.65	0.69025		1972.64	0.79907		1257.51	0.69172		1257.51	0.77675
		1210.13	0.68987		1971.22	0.7991		1255.58	0.69189		1255.58	0.77569
		1210.62	0.68947		1969.79	0.79913		1253.65	0.69214		1253.65	0.77481
		1211.1	0.68904		1968.36	0.79916		1251.72	0.69237		1251.72	0.774
		1211.58	0.68859		1966.94	0.79918		1249.79	0.69256		1249.79	0.77323
		1212.06	0.68812		1965.51	0.7992		1247.86	0.69274		1247.86	0.77258
		1212.54	0.68765		1964.09	0.79921		1245.93	0.69292		1245.93	0.77213
		1213.03	0.68716		1962.66	0.7992		1244	0.69307		1244	0.77172
		1213.51	0.68667		1961.23	0.79918		1242.08	0.69323		1242.08	0.77116
		1213.99	0.68615		1959.81	0.79915		1240.15	0.69351		1240.15	0.77038
		1214.47	0.68562		1958.38	0.7991		1238.22	0.69389		1238.22	0.76927
		1214.95	0.68507		1956.95	0.79903		1236.29	0.69427		1236.29	0.76771
		1215.44	0.68449		1955.53	0.79895		1234.36	0.69467		1234.36	0.76582
		1215.92	0.6839		1954.1	0.79888		1232.43	0.69518		1232.43	0.76388
		1216.4	0.68331		1952.67	0.79883		1230.5	0.69586		1230.5	0.76218
		1216.88	0.68271		1951.25	0.79881		1228.57	0.69677		1228.57	0.76105
		1217.37	0.6821		1949.82	0.79881		1226.65	0.69797		1226.65	0.7608
		1217.85	0.68149		1948.4	0.79882		1224.72	0.69945		1224.72	0.76155
		1218.33	0.68087		1946.97	0.79885		1222.79	0.70109		1222.79	0.76321
		1218.81	0.68024		1945.54	0.79889		1220.86	0.70279		1220.86	0.76551
		1219.29	0.67961		1944.12	0.79895		1218.93	0.70443		1218.93	0.76807
		1219.78	0.67899		1942.69	0.79903		1217	0.70588		1217	0.77045
		1220.26	0.67839		1941.26	0.79912		1215.07	0.7071		1215.07	0.7724
		1220.74	0.6778		1939.84	0.79922		1213.15	0.70813		1213.15	0.77379
		1221.22	0.67725		1938.41	0.79931		1211.22	0.70906		1211.22	0.77468
		1221.7	0.67671		1936.99	0.79939		1209.29	0.71003		1209.29	0.77525
		1222.19	0.67621		1935.56	0.79945		1207.36	0.71119		1207.36	0.77572
		1222.67	0.67575		1934.13	0.79949		1205.43	0.71255		1205.43	0.77626
		1223.15	0.67534		1932.71	0.79949		1203.5	0.71402		1203.5	0.77686
		1223.63	0.67501		1931.28	0.79945		1201.57	0.71547		1201.57	0.77751
		1224.11	0.67476		1929.85	0.79937		1199.64	0.71676		1199.64	0.77822
		1224.6	0.6746		1928.43	0.79927		1197.72	0.71783		1197.72	0.77902
		1225.08	0.67453		1927	0.79914		1195.79	0.71868		1195.79	0.77986
		1225.56	0.67454		1925.57	0.79899		1193.86	0.71938		1193.86	0.78069
		1226.04	0.67464		1924.15	0.7988		1191.93	0.72007		1191.93	0.78152
		1226.53	0.67481		1922.72	0.79859		1190	0.7208		1190	0.78235
		1227.01	0.67506		1921.3	0.79837		1188.07	0.72159		1188.07	0.78308
		1227.49	0.67542		1919.87	0.79816		1186.14	0.72235		1186.14	0.78351
		1227.97	0.67588		1918.44	0.79798		1184.21	0.72302		1184.21	0.78344
		1228.45	0.67645		1917.02	0.79784		1182.29	0.72349		1182.29	0.78279
		1228.94	0.67712		1915.59	0.79776		1180.36	0.72368		1180.36	0.78158
		1229.42	0.67788		1914.16	0.79774		1178.43	0.7236		1178.43	0.78
		1229.9	0.6787		1912.74	0.79777		1176.5	0.72342		1176.5	0.7784
		1230.38	0.67957		1911.31	0.79786		1174.57	0.72339		1174.57	0.77718
		1230.86	0.68046		1909.88	0.798		1172.64	0.72366		1172.64	0.77658
		1231.35	0.68135		1908.46	0.7982		1170.71	0.72427		1170.71	0.77678
		1231.83	0.68225		1907.03	0.79845		1168.79	0.7251		1168.79	0.77773
		1232.31	0.68311		1905.61	0.79873		1166.86	0.72599		1166.86	0.77915
		1232.79	0.68394		1904.18	0.79901		1164.93	0.72671		1164.93	0.78064
		1233.28	0.68471		1902.75	0.79928		1163	0.72695		1163	0.78176
		1233.76	0.68541		1901.33	0.79952		1161.07	0.72656		1161.07	0.78217
		1234.24	0.68603		1899.9	0.79971		1159.14	0.72566		1159.14	0.78179
		1234.72	0.68657		1898.47	0.79982		1157.21	0.72452		1157.21	0.78076
		1235.2	0.68703		1897.05	0.79985		1155.28	0.72345		1155.28	0.77938
		1235.68	0.68742		1895.62	0.79978		1153.36	0.72275		1153.36	0.77798
		1236.17	0.68774		1894.19	0.79962		1151.43	0.72253		1151.43	0.77687
		1236.65	0.68797		1892.77	0.79937		1149.5	0.72272		1149.5	0.77619
		1237.13	0.68814		1891.34	0.79906		1147.57	0.72312		1147.57	0.77588
		1237.61	0.68822		1889.92	0.7987		1145.64	0.72347		1145.64	0.77579
		1238.1	0.68822		1888.49	0.7983		1143.71	0.72351		1143.71	0.77576
		1238.58	0.68815		1887.06	0.79788		1141.78	0.72316		1141.78	0.77562
		1239.06	0.68802		1885.64	0.79746		1139.86	0.72244		1139.86	0.77527
		1239.54	0.68784		1884.21	0.79705		1137.93	0.7215		1137.93	0.77472
		1240.02	0.68762		1882.78	0.79666		1136	0.72051		1136	0.77401
		1240.51	0.68736		1881.36	0.79634		1134.07	0.71957		1134.07	0.77309
		1240.99	0.68705		1879.93	0.79615		1132.14	0.71872		1132.14	0.77185
		1241.47	0.6867		1878.5	0.79609		1130.21	0.71794		1130.21	0.77015
		1241.95	0.6863		1877.08	0.79616		1128.28	0.7171		1128.28	0.76786
		1242.43	0.68586		1875.65	0.79634		1126.35	0.7161		1126.35	0.76503
		1242.92	0.68539		1874.23	0.79661		1124.43	0.71493		1124.43	0.7619
		1243.4	0.68489		1872.8	0.79697		1122.5	0.7137		1122.5	0.75881
		1243.88	0.68436		1871.37	0.79738		1120.57	0.71255		1120.57	0.75607
		1244.36	0.68381		1869.95	0.79782		1118.64	0.71159		1118.64	0.75393
		1244.85	0.68322		1868.52	0.79828		1116.71	0.71086		1116.71	0.75252
		1245.33	0.6826		1867.09	0.79872		1114.78	0.71032		1114.78	0.75188
		1245.81	0.68195		1865.67	0.79913		1112.85	0.70976		1112.85	0.75184
		1246.29	0.68127		1864.24	0.79947		1110.92	0.70896		1110.92	0.75202
		1246.77	0.68056		1862.81	0.79974		1109	0.70778		1109	0.75201
		1247.26	0.67985		1861.39	0.79993		1107.07	0.70618		1107.07	0.75149
		1247.74	0.67913		1859.96	0.80001		1105.14	0.70424		1105.14	0.75033
		1248.22	0.6784		1858.54	0.79998		1103.21	0.70217		1103.21	0.74868
		1248.7	0.67767		1857.11	0.79985		1101.28	0.70028		1101.28	0.7468
		1249.18	0.67694		1855.68	0.79965		1099.35	0.69879		1099.35	0.74499
		1249.67	0.6762		1854.26	0.79941		1097.42	0.69778		1097.42	0.74348
		1250.15	0.67545		1852.83	0.79916		1095.5	0.6971		1095.5	0.74234
		1250.63	0.67471		1851.4	0.79892		1093.57	0.69647		1093.57	0.74154
		1251.11	0.67398		1849.98	0.79867		1091.64	0.69559		1091.64	0.74092
		1251.6	0.67325		1848.55	0.7984		1089.71	0.69437		1089.71	0.74043
		1252.08	0.67252		1847.12	0.79814		1087.78	0.69285		1087.78	0.74007
		1252.56	0.67178		1845.7	0.79787		1085.85	0.69102		1085.85	0.7398
		1253.04	0.67103		1844.27	0.79762		1083.92	0.68905		1083.92	0.73955
		1253.52	0.67027		1842.85	0.79739		1081.99	0.68716		1081.99	0.73929
		1254.01	0.66949		1841.42	0.79722		1080.07	0.68556		1080.07	0.73895
		1254.49	0.66872		1839.99	0.79712		1078.14	0.68432		1078.14	0.73839
		1254.97	0.66794		1838.57	0.79708		1076.21	0.68337		1076.21	0.7375
		1255.45	0.66718		1837.14	0.7971		1074.28	0.6826		1074.28	0.73627
		1255.93	0.66641		1835.71	0.79719		1072.35	0.68196		1072.35	0.73471
		1256.42	0.66564		1834.29	0.79733		1070.42	0.68134		1070.42	0.73274
		1256.9	0.66486		1832.86	0.7975		1068.49	0.68071		1068.49	0.73027
		1257.38	0.66407		1831.44	0.7977		1066.56	0.68044		1066.56	0.72778
		1257.86	0.66328		1830.01	0.79793		1064.64	0.68098		1064.64	0.7263
		1258.35	0.66249		1828.58	0.7982		1062.71	0.6821		1062.71	0.72604
		1258.83	0.66172		1827.16	0.79849		1060.78	0.68324		1060.78	0.72624
		1259.31	0.66096		1825.73	0.79876		1058.85	0.68425		1058.85	0.72634
		1259.79	0.66021		1824.3	0.799		1056.92	0.68521		1056.92	0.72643
		1260.27	0.65946		1822.88	0.79921		1054.99	0.68603		1054.99	0.72653
		1260.76	0.65872		1821.45	0.7994		1053.06	0.68656		1053.06	0.72642
		1261.24	0.65797		1820.02	0.79955		1051.14	0.6869		1051.14	0.7261
		1261.72	0.65723		1818.6	0.79965		1049.21	0.68735		1049.21	0.72582
		1262.2	0.65652		1817.17	0.79969		1047.28	0.68814		1047.28	0.72578
		1262.68	0.65583		1815.75	0.79966		1045.35	0.68941		1045.35	0.72614
		1263.17	0.65519		1814.32	0.79959		1043.42	0.69125		1043.42	0.72696
		1263.65	0.65459		1812.89	0.7995		1041.49	0.69356		1041.49	0.72823
		1264.13	0.65401		1811.47	0.7994		1039.56	0.69614		1039.56	0.72999
		1264.61	0.65345		1810.04	0.79928		1037.63	0.69881		1037.63	0.73233
		1265.1	0.65291		1808.61	0.79913		1035.71	0.70146		1035.71	0.73528
		1265.58	0.6524		1807.19	0.79895		1033.78	0.70394		1033.78	0.73871
		1266.06	0.65194		1805.76	0.79872		1031.85	0.70606		1031.85	0.74236
		1266.54	0.65153		1804.33	0.79848		1029.92	0.70778		1029.92	0.746
		1267.02	0.65118		1802.91	0.79824		1027.99	0.70936		1027.99	0.74963
		1267.51	0.6509		1801.48	0.79802		1026.06	0.71113		1026.06	0.75329
		1267.99	0.65068		1800.06	0.79782		1024.13	0.71298		1024.13	0.75665
		1268.47	0.65051		1798.63	0.79762		1022.21	0.71466		1022.21	0.75935
		1268.95	0.65041		1797.2	0.79743		1020.28	0.7162		1020.28	0.76145
		1269.43	0.65039		1795.78	0.79727		1018.35	0.71779		1018.35	0.76318
		1269.92	0.65046		1794.35	0.79717		1016.42	0.71944		1016.42	0.76473
		1270.4	0.65064		1792.92	0.79712		1014.49	0.7211		1014.49	0.7663
		1270.88	0.65094		1791.5	0.79714		1012.56	0.72281		1012.56	0.76815
		1271.36	0.65135		1790.07	0.7972		1010.63	0.72456		1010.63	0.77041
		1271.85	0.65185		1788.64	0.7973		1008.7	0.72619		1008.7	0.773
		1272.33	0.65245		1787.22	0.7974		1006.78	0.7275		1006.78	0.77567
		1272.81	0.65312		1785.79	0.79753		1004.85	0.72834		1004.85	0.77807
		1273.29	0.65387		1784.37	0.79769		1002.92	0.72863		1002.92	0.77995
		1273.77	0.6547		1782.94	0.7979		1000.99	0.72846		1000.99	0.78116
		1274.26	0.65562		1781.51	0.79814		999.061	0.72804		999.061	0.78175
		1274.74	0.65663		1780.09	0.79838		997.132	0.72762		997.132	0.78189
		1275.22	0.65771		1778.66	0.79859		995.203	0.72747		995.203	0.78182
		1275.7	0.65885		1777.23	0.79878		993.275	0.72775		993.275	0.78176
		1276.18	0.66005		1775.81	0.79893		991.346	0.72842		991.346	0.78186
		1276.67	0.66129		1774.38	0.79903		989.417	0.72928		989.417	0.78211
		1277.15	0.66257		1772.95	0.79906		987.489	0.73003		987.489	0.78247
		1277.63	0.66388		1771.53	0.79903		985.56	0.73048		985.56	0.78294
		1278.11	0.66523		1770.1	0.79894		983.631	0.73059		983.631	0.7836
		1278.59	0.66661		1768.68	0.7988		981.703	0.73043		981.703	0.78459
		1279.08	0.66799		1767.25	0.79861		979.774	0.73019		979.774	0.78604
		1279.56	0.66938		1765.82	0.79839		977.845	0.73011		977.845	0.78802
		1280.04	0.67074		1764.4	0.79813		975.917	0.73038		975.917	0.79047
		1280.52	0.67208		1762.97	0.79785		973.988	0.73103		973.988	0.79321
		1281.01	0.67339		1761.54	0.7976		972.059	0.73192		972.059	0.79595
		1281.49	0.67468		1760.12	0.79741		970.13	0.73283		970.13	0.79839
		1281.97	0.67595		1758.69	0.79729		968.202	0.73354		968.202	0.80021
		1282.45	0.6772		1757.26	0.79727		966.273	0.73393		966.273	0.80133
		1282.93	0.67842		1755.84	0.79735		964.344	0.73405		964.344	0.80193
		1283.42	0.6796		1754.41	0.79754		962.416	0.73409		962.416	0.80244
		1283.9	0.68072		1752.99	0.79782		960.487	0.7343		960.487	0.80336
		1284.38	0.6818		1751.56	0.79814		958.558	0.73495		958.558	0.80516
		1284.86	0.68283		1750.13	0.79848		956.63	0.73614		956.63	0.80805
		1285.34	0.68381		1748.71	0.79879		954.701	0.73767		954.701	0.81179
		1285.83	0.68475		1747.28	0.79907		952.772	0.73916		952.772	0.81589
		1286.31	0.68566		1745.85	0.79933		950.844	0.74025		950.844	0.81978
		1286.79	0.68655		1744.43	0.79958		948.915	0.74071		948.915	0.82293
		1287.27	0.68741		1743	0.79981		946.986	0.7405		946.986	0.82501
		1287.76	0.68825		1741.57	0.79998		945.057	0.73977		945.057	0.82597
		1288.24	0.68907		1740.15	0.80006		943.129	0.73893		943.129	0.82618
		1288.72	0.68988		1738.72	0.80002		941.2	0.73846		941.2	0.82627
		1289.2	0.6907		1737.3	0.79987		939.271	0.73871		939.271	0.82671
		1289.68	0.69154		1735.87	0.79962		937.343	0.73975		937.343	0.82772
		1290.16	0.6924		1734.44	0.79934		935.414	0.74137		935.414	0.82924
		1290.65	0.69329		1733.02	0.79902		933.485	0.74314		933.485	0.83108
		1291.13	0.6942		1731.59	0.79865		931.557	0.74459		931.557	0.83295
		1291.61	0.69512		1730.16	0.79826		929.628	0.74532		929.628	0.83455
		1292.09	0.69605		1728.74	0.79788		927.699	0.74522		927.699	0.83577
		1292.58	0.697		1727.31	0.79758		925.771	0.7445		925.771	0.8367
		1293.06	0.69798		1725.89	0.79736		923.842	0.74352		923.842	0.83759
		1293.54	0.69898		1724.46	0.79721		921.913	0.74267		921.913	0.83864
		1294.02	0.70002		1723.03	0.7971		919.985	0.74229		919.985	0.83996
		1294.51	0.70109		1721.61	0.79701		918.056	0.74254		918.056	0.84147
		1294.99	0.70218		1720.18	0.79693		916.127	0.74332		916.127	0.84298
		1295.47	0.70328		1718.75	0.7969		914.198	0.74438		914.198	0.84421
		1295.95	0.70438		1717.33	0.79693		912.27	0.7454		912.27	0.84496
		1296.43	0.70548		1715.9	0.79702		910.341	0.74607		910.341	0.84505
		1296.91	0.70658		1714.47	0.79711		908.412	0.74622		908.412	0.84449
		1297.4	0.70768		1713.05	0.79719		906.484	0.74592		906.484	0.84356
		1297.88	0.70878		1711.62	0.79725		904.555	0.74543		904.555	0.84271
		1298.36	0.70989		1710.2	0.79731		902.626	0.745		902.626	0.8424
		1298.84	0.71099		1708.77	0.79736		900.698	0.74475		900.698	0.84285
		1299.33	0.71209		1707.34	0.7974		898.769	0.74467		898.769	0.84396
		1299.81	0.71317		1705.92	0.7974		896.84	0.74475		896.84	0.84544
		1300.29	0.71422		1704.49	0.79733		894.912	0.74488		894.912	0.84688
		1300.77	0.71524		1703.06	0.79721		892.983	0.74489		892.983	0.84779
		1301.25	0.71623		1701.64	0.79709		891.054	0.74462		891.054	0.8478
		1301.74	0.71716		1700.21	0.79698		889.125	0.74407		889.125	0.84683
		1302.22	0.71805		1698.78	0.79685		887.197	0.74328		887.197	0.84503
		1302.7	0.71887		1697.36	0.79668		885.268	0.7424		885.268	0.84268
		1303.18	0.71964		1695.93	0.79647		883.339	0.74166		883.339	0.8402
		1303.66	0.72034		1694.51	0.79623		881.411	0.74116		881.411	0.83794
		1304.15	0.72097		1693.08	0.79596		879.482	0.74091		879.482	0.83626
		1304.63	0.72153		1691.65	0.79566		877.553	0.74088		877.553	0.83542
		1305.11	0.72203		1690.23	0.7953		875.625	0.74082		875.625	0.83528
		1305.59	0.72247		1688.8	0.79489		873.696	0.74043		873.696	0.83547
		1306.08	0.72284		1687.37	0.79442		871.767	0.73959		871.767	0.83572
		1306.56	0.72313		1685.95	0.7939		869.839	0.73827		869.839	0.8358
		1307.04	0.72335		1684.52	0.79334		867.91	0.73653		867.91	0.83557
		1307.52	0.72349		1683.09	0.79279		865.981	0.73455		865.981	0.83497
		1308	0.72357		1681.67	0.79224		864.053	0.73259		864.053	0.83405
		1308.49	0.72358		1680.24	0.79171		862.124	0.73094		862.124	0.83301
		1308.97	0.72353		1678.82	0.79115		860.195	0.72983		860.195	0.8321
		1309.45	0.72343		1677.39	0.79055		858.266	0.72925		858.266	0.83144
		1309.93	0.72329		1675.96	0.78991		856.338	0.72902		856.338	0.83098
		1310.41	0.72312		1674.54	0.78921		854.409	0.72886		854.409	0.8306
		1310.9	0.7229		1673.11	0.78844		852.48	0.72853		852.48	0.83016
		1311.38	0.72266		1671.68	0.78758		850.552	0.72775		850.552	0.82961
		1311.86	0.72239		1670.26	0.78665		848.623	0.72639		848.623	0.82899
		1312.34	0.7221		1668.83	0.78567		846.694	0.72452		846.694	0.82838
		1312.83	0.7218		1667.4	0.78466		844.766	0.72247		844.766	0.82799
		1313.31	0.7215		1665.98	0.78359		842.837	0.72054		842.837	0.82805
		1313.79	0.7212		1664.55	0.78239		840.908	0.71897		840.908	0.82861
		1314.27	0.7209		1663.13	0.78105		838.98	0.71798		838.98	0.82955
		1314.75	0.72061		1661.7	0.77957		837.051	0.71757		837.051	0.83051
		1315.24	0.72032		1660.27	0.77798		835.122	0.71756		835.122	0.83121
		1315.72	0.72004		1658.85	0.77627		833.194	0.71767		833.194	0.83169
		1316.2	0.71976		1657.42	0.77442		831.265	0.71761		831.265	0.83188
		1316.68	0.71949		1655.99	0.77244		829.336	0.71722		829.336	0.83137
		1317.16	0.71924		1654.57	0.77033		827.407	0.71651		827.407	0.83003
		1317.65	0.71901		1653.14	0.76812		825.479	0.71562		825.479	0.8283
		1318.13	0.71879		1651.71	0.76583		823.55	0.71473		823.55	0.82682
		1318.61	0.71859		1650.29	0.76348		821.621	0.71409		821.621	0.82603
		1319.09	0.71839		1648.86	0.7611		819.693	0.71376		819.693	0.82607
		1319.58	0.7182		1647.44	0.75869		817.764	0.71359		817.764	0.82681
		1320.06	0.71802		1646.01	0.75627		815.835	0.71339		815.835	0.82799
		1320.54	0.71786		1644.58	0.75386		813.907	0.71296		813.907	0.82925
		1321.02	0.7177		1643.16	0.75147		811.978	0.71219		811.978	0.83016
		1321.5	0.71756		1641.73	0.74915		810.049	0.71102		810.049	0.83049
		1321.99	0.71742		1640.3	0.74691		808.121	0.7097		808.121	0.83028
		1322.47	0.71727		1638.88	0.74478		806.192	0.70861		806.192	0.82975
		1322.95	0.71711		1637.45	0.74273		804.263	0.70805		804.263	0.82917
		1323.43	0.71693		1636.02	0.74078		802.335	0.70815		802.335	0.82875
		1323.91	0.71673		1634.6	0.73897		800.406	0.70879		800.406	0.82856
		1324.4	0.71652		1633.17	0.73729		798.477	0.70972		798.477	0.82851
		1324.88	0.71629		1631.75	0.73574		796.548	0.71053		796.548	0.82836
		1325.36	0.71605		1630.32	0.73427		794.62	0.71073		794.62	0.82786
		1325.84	0.7158		1628.89	0.7329		792.691	0.71004		792.691	0.82697
		1326.33	0.71554		1627.47	0.73165		790.762	0.70862		790.762	0.82593
		1326.81	0.71525		1626.04	0.73053		788.834	0.70694		788.834	0.82508
		1327.29	0.71495		1624.61	0.72954		786.905	0.70554		786.905	0.8248
		1327.77	0.71462		1623.19	0.72867		784.976	0.70472		784.976	0.8254
		1328.25	0.71428		1621.76	0.72787		783.048	0.70453		783.048	0.82689
		1328.73	0.71392		1620.34	0.72708		781.119	0.70493		781.119	0.82884
		1329.22	0.71355		1618.91	0.72625		779.19	0.70573		779.19	0.83072
		1329.7	0.71317		1617.48	0.72532		777.262	0.70655		777.262	0.83193
		1330.18	0.71278		1616.06	0.72428		775.333	0.70681		775.333	0.83191
		1330.66	0.71238		1614.63	0.72316		773.404	0.70623		773.404	0.83042
		1331.15	0.71197		1613.2	0.72199		771.475	0.705		771.475	0.82785
		1331.63	0.71155		1611.78	0.72084		769.547	0.70355		769.547	0.82501
		1332.11	0.71113		1610.35	0.71978		767.618	0.70228		767.618	0.82266
		1332.59	0.71073		1608.92	0.71889		765.689	0.70146		765.689	0.82132
		1333.07	0.71033		1607.5	0.71824		763.761	0.70115		763.761	0.8212
		1333.56	0.70996		1606.07	0.71788		761.832	0.70119		761.832	0.82215
		1334.04	0.70959		1604.65	0.71783		759.903	0.7012		759.903	0.82367
		1334.52	0.70924		1603.22	0.71811		757.975	0.70086		757.975	0.82521
		1335	0.70891		1601.79	0.71873		756.046	0.70002		756.046	0.82626
		1335.48	0.70859		1600.37	0.71968		754.117	0.6987		754.117	0.82653
		1335.97	0.7083		1598.94	0.72092		752.189	0.6972		752.189	0.82613
		1336.45	0.70802		1597.51	0.72239		750.26	0.69599		750.26	0.82536
		1336.93	0.70776		1596.09	0.72401		748.331	0.69547		748.331	0.82448
		1337.41	0.70751		1594.66	0.72569		746.403	0.69564		746.403	0.82361
		1337.9	0.70726		1593.23	0.72734		744.474	0.69615		744.474	0.82274
		1338.38	0.70702		1591.81	0.72883		742.545	0.69662		742.545	0.82175
		1338.86	0.7068		1590.38	0.73011		740.616	0.69656		740.616	0.82046
		1339.34	0.7066		1588.96	0.73115		738.688	0.69571		738.688	0.8188
		1339.82	0.70644		1587.53	0.73196		736.759	0.69418		736.759	0.81684
		1340.31	0.70634		1586.1	0.73257		734.83	0.69214		734.83	0.81492
		1340.79	0.70632		1584.68	0.73299		732.902	0.68993		732.902	0.8136
		1341.27	0.70637		1583.25	0.73323		730.973	0.68808		730.973	0.8134
		1341.75	0.70651		1581.82	0.73336		729.044	0.68706		729.044	0.8144
		1342.23	0.70672		1580.4	0.73341		727.116	0.68699		727.116	0.81628
		1342.72	0.70701		1578.97	0.73344		725.187	0.68763		725.187	0.81823
		1343.2	0.70738		1577.54	0.73348		723.258	0.68873		723.258	0.81837
		1343.68	0.70783		1576.12	0.73352		721.33	0.68892		721.33	0.81858
		1344.16	0.70837		1574.69	0.73354		719.401	0.68827		719.401	0.81792
		1344.65	0.709		1573.27	0.7335		717.472	0.68704		717.472	0.81586
		1345.13	0.70971		1571.84	0.73344		715.544	0.68547		715.544	0.81265
		1345.61	0.71051		1570.41	0.73347		713.615	0.68391		713.615	0.80896
		1346.09	0.71138		1568.99	0.73365		711.686	0.68261		711.686	0.80586
		1346.57	0.71231		1567.56	0.73398		709.757	0.68167		709.757	0.80412
		1347.06	0.71331		1566.13	0.73443		707.829	0.68113		707.829	0.80383
		1347.54	0.71436		1564.71	0.73495		705.9	0.68096		705.9	0.80464
		1348.02	0.71547		1563.28	0.73553		703.971	0.68097		703.971	0.80604
		1348.5	0.71662		1561.85	0.73614		702.043	0.68082		702.043	0.80743
		1348.98	0.71781		1560.43	0.73678		700.114	0.68031		700.114	0.80831
		1349.47	0.71904		1559	0.73741		698.185	0.67954		698.185	0.80844
		1349.95	0.7203		1557.58	0.73797		696.257	0.6788		696.257	0.80775
		1350.43	0.72157		1556.15	0.73843		694.328	0.67825		694.328	0.8064
		1350.91	0.72284		1554.72	0.73881		692.399	0.67801		692.399	0.80469
		1351.39	0.7241		1553.3	0.73914		690.471	0.67814		690.471	0.80288
		1351.88	0.72533		1551.87	0.73941		688.542	0.6785		688.542	0.80101
		1352.36	0.72653		1550.44	0.73961		686.613	0.67878		686.613	0.79904
		1352.84	0.72768		1549.02	0.73968		684.684	0.67873		684.684	0.79699
		1353.32	0.72878		1547.59	0.73961		682.756	0.67813		682.756	0.795
		1353.81	0.72982		1546.16	0.73936		680.827	0.67696		680.827	0.79326
		1354.29	0.7308		1544.74	0.73896		678.898	0.67557		678.898	0.79203
		1354.77	0.73171		1543.31	0.73848		676.97	0.67442		676.97	0.7918
		1355.25	0.73255		1541.89	0.73798		675.041	0.67376		675.041	0.79302
		1355.73	0.7333		1540.46	0.73743		673.112	0.67354		673.112	0.79532
		1356.22	0.73398		1539.03	0.73675		671.184	0.67346		671.184	0.79683
		1356.7	0.73458		1537.61	0.73593		669.255	0.67349		669.255	0.79707
		1357.18	0.73509		1536.18	0.73495		667.326	0.67405		667.326	0.798
		1357.66	0.73551		1534.75	0.73377		665.398	0.67485		665.398	0.79851
		1358.14	0.73585		1533.33	0.73233		663.469	0.6749		663.469	0.7963
		1358.63	0.7361		1531.9	0.73057		661.54	0.67404		661.54	0.79234
		1359.11	0.73627		1530.47	0.72846		659.612	0.67281		659.612	0.78843
		1359.59	0.73635		1529.05	0.72595		657.683	0.67166		657.683	0.7853
		1360.07	0.73634		1527.62	0.723		655.754	0.67081		655.754	0.78336
		1360.56	0.73625		1526.2	0.7196		653.825	0.67032		653.825	0.78289
		1361.04	0.73607		1524.77	0.71575		651.897	0.67011		651.897	0.7837
		1361.52	0.73581		1523.34	0.71149		649.968	0.67014		649.968	0.78535
		1362	0.73547		1521.92	0.70683		648.039	0.67032		648.039	0.78744
		1362.48	0.73505		1520.49	0.70182		646.111	0.67033		646.111	0.78936
		1362.97	0.73456		1519.06	0.69651		644.182	0.66991		644.182	0.79045
		1363.45	0.73403		1517.64	0.691		642.253	0.66912		642.253	0.79043
		1363.93	0.73348		1516.21	0.68542		640.325	0.66821		640.325	0.7894
		1364.41	0.73291		1514.79	0.67994		638.396	0.66744		638.396	0.78766
		1364.89	0.73233		1513.36	0.67471		636.467	0.66703		636.467	0.7855
		1365.38	0.73175		1511.93	0.66987		634.539	0.66711		634.539	0.78311
		1365.86	0.73114		1510.51	0.66553		632.61	0.66746		632.61	0.7807
		1366.34	0.73051		1509.08	0.66176		630.681	0.66774		630.681	0.77837
		1366.82	0.72983		1507.65	0.65854		628.753	0.66771		628.753	0.7762
		1367.31	0.72911		1506.23	0.65583		626.824	0.66722		626.824	0.77473
		1367.79	0.72836		1504.8	0.65355		624.895	0.66645		624.895	0.77372
		1368.27	0.72758		1503.37	0.65166		622.966	0.66572		622.966	0.7731
		1368.75	0.72679		1501.95	0.65007		621.038	0.66539		621.038	0.77247
		1369.23	0.72601		1500.52	0.6487		619.109	0.66561		619.109	0.77164
		1369.72	0.72524		1499.1	0.64747		617.18	0.66604		617.18	0.77167
		1370.2	0.72449		1497.67	0.64633		615.252	0.6664		615.252	0.77284
		1370.68	0.72375		1496.24	0.64523		613.323	0.6669		613.323	0.77357
		1371.16	0.72304		1494.82	0.64416		611.394	0.6677		611.394	0.77282
		1371.64	0.72232		1493.39	0.64311		609.466	0.6685		609.466	0.77086
		1372.13	0.72159		1491.96	0.64209		607.537	0.66888		607.537	0.76813
		1372.61	0.72084		1490.54	0.64113		605.608	0.66873		605.608	0.76499
		1373.09	0.72005		1489.11	0.64027		603.68	0.66832		603.68	0.76196
		1373.57	0.71922		1487.68	0.63961		601.751	0.66808		601.751	0.75969
		1374.06	0.71836		1486.26	0.63931		599.822	0.66818		599.822	0.75865
		1374.54	0.71748		1484.83	0.63959		597.894	0.66868		597.894	0.75899
		1375.02	0.71662		1483.41	0.64063		595.965	0.66962		595.965	0.76064
		1375.5	0.71578		1481.98	0.64243		594.036	0.67095		594.036	0.76326
		1375.98	0.71497		1480.55	0.6449		592.107	0.67229		592.107	0.7661
		1376.47	0.71419		1479.13	0.64794		590.179	0.67328		590.179	0.76827
		1376.95	0.71342		1477.7	0.65149		588.25	0.67374		588.25	0.76915
		1377.43	0.71265		1476.27	0.65552		586.321	0.67371		586.321	0.76861
		1377.91	0.71185		1474.85	0.65994		584.393	0.67323		584.393	0.7669
		1378.39	0.71103		1473.42	0.66458		582.464	0.6725		582.464	0.76444
		1378.88	0.71019		1471.99	0.66926		580.535	0.67196		580.535	0.76199
		1379.36	0.70933		1470.57	0.67386		578.607	0.67191		578.607	0.76035
		1379.84	0.70846		1469.14	0.67832		576.678	0.67241		576.678	0.76001
		1380.32	0.70759		1467.72	0.68262		574.749	0.67346		574.749	0.76108
		1380.81	0.7067		1466.29	0.68668		572.821	0.67498		572.821	0.76341
		1381.29	0.7058		1464.86	0.69038		570.892	0.67666		570.892	0.76656
		1381.77	0.70489		1463.44	0.69361		568.963	0.67803		568.963	0.76991
		1382.25	0.70397		1462.01	0.69633		567.034	0.67867		567.034	0.77278
		1382.73	0.70305		1460.58	0.69855		565.106	0.67849		565.106	0.77475
		1383.21	0.70214		1459.16	0.70041		563.177	0.6777		563.177	0.77567
		1383.7	0.70125		1457.73	0.7021		561.248	0.67662		561.248	0.77561
		1384.18	0.70037		1456.3	0.70376		559.32	0.67584		559.32	0.77498
		1384.66	0.69948		1454.88	0.70542		557.391	0.67585		557.391	0.77423
		1385.14	0.69855		1453.45	0.70699		555.462	0.67662		555.462	0.77355
		1385.63	0.69756		1452.03	0.70844		553.534	0.67788		553.534	0.77311
		1386.11	0.69649		1450.6	0.70982		551.605	0.67954		551.605	0.773
		1386.59	0.69535		1449.17	0.71121		549.676	0.68117		549.676	0.77311
		1387.07	0.69414		1447.75	0.71265		547.748	0.68218		547.748	0.77329
		1387.56	0.69291		1446.32	0.7141		545.819	0.68239		545.819	0.77357
		1388.04	0.69169		1444.89	0.71548		543.89	0.6819		543.89	0.77397
		1388.52	0.69048		1443.47	0.71678		541.962	0.68101		541.962	0.77446
		1389	0.68931		1442.04	0.71809		540.033	0.68019		540.033	0.77521
		1389.48	0.68818		1440.61	0.71945		538.104	0.67981		538.104	0.77647
		1389.96	0.68708		1439.19	0.72083		536.175	0.67993		536.175	0.77811
		1390.45	0.68601		1437.76	0.72214		534.247	0.68057		534.247	0.77964
		1390.93	0.68496		1436.34	0.72333		532.318	0.68165		532.318	0.7806
		1391.41	0.68391		1434.91	0.72439		530.389	0.68267		530.389	0.78057
		1391.89	0.68283		1433.48	0.72533		528.461	0.68318		528.461	0.77927
		1392.38	0.6817		1432.06	0.72619		526.532	0.68308		526.532	0.77687
		1392.86	0.68049		1430.63	0.727		524.603	0.68248		524.603	0.774
		1393.34	0.67916		1429.2	0.72777		522.675	0.68169		522.675	0.77152
		1393.82	0.67774		1427.78	0.72846		520.746	0.68121		520.746	0.7702
		1394.3	0.67623		1426.35	0.72905		518.817	0.68159		518.817	0.77071
		1394.79	0.67468		1424.92	0.72953		516.889	0.68298		516.889	0.77328
		1395.27	0.67314		1423.5	0.72989		514.96	0.68494		514.96	0.77723
		1395.75	0.67163		1422.07	0.73017		513.031	0.6868		513.031	0.78143
		1396.23	0.67018		1420.65	0.7304		511.103	0.68804		511.103	0.78486
		1396.71	0.66875		1419.22	0.73059		509.174	0.68826		509.174	0.78661
		1397.2	0.66732		1417.79	0.73075		507.245	0.68712		507.245	0.78588
		1397.68	0.66584		1416.37	0.73088		505.316	0.68479		505.316	0.7827
		1398.16	0.66431		1414.94	0.73099		503.388	0.68228		503.388	0.77819
		1398.64	0.66272		1413.51	0.7311		501.459	0.681		501.459	0.774
		1399.12	0.66109		1412.09	0.73123		499.53	0.6817		499.53	0.77166
		1399.61	0.65949		1410.66	0.73138		497.602	0.68407		497.602	0.7718
		1400.09	0.65795		1409.24	0.73159		495.673	0.68718		495.673	0.77399
		1400.57	0.65653		1407.81	0.73186		493.744	0.68998		493.744	0.77706
		1401.05	0.65523		1406.38	0.73221		491.816	0.69177		491.816	0.77933
		1401.54	0.65405		1404.96	0.73262		489.887	0.69203		489.887	0.7799
		1402.02	0.65298		1403.53	0.73308		487.958	0.69083		487.958	0.78041
		1402.5	0.65199		1402.1	0.73358		486.03	0.68879		486.03	0.78203
		1402.98	0.65105		1400.68	0.73411		484.101	0.68661		484.101	0.78279
		1403.46	0.65015		1399.25	0.73465		482.172	0.68518		482.172	0.78189
		1403.95	0.64929		1397.82	0.73524		480.243	0.68432		480.243	0.78131
		1404.43	0.64848		1396.4	0.73586		478.315	0.68346		478.315	0.7815
		1404.91	0.64773		1394.97	0.73651		476.386	0.68357		476.386	0.78146
		1405.39	0.64709		1393.55	0.73713		474.457	0.68569		474.457	0.78115
		1405.88	0.64656		1392.12	0.73771		472.529	0.6896		472.529	0.78083
		1406.36	0.64615		1390.69	0.73824		470.6	0.69404		470.6	0.78012
		1406.84	0.64585		1389.27	0.73872		468.671	0.69676		468.671	0.77873
		1407.32	0.64565		1387.84	0.73915		466.743	0.69574		466.743	0.77735
		1407.8	0.64551		1386.41	0.73954		464.814	0.69182		464.814	0.7769
		1408.29	0.64544		1384.99	0.73989		462.885	0.68833		462.885	0.7778
		1408.77	0.6454		1383.56	0.74022		460.957	0.68714		460.957	0.78015
		1409.25	0.64539		1382.13	0.74054		459.028	0.68738		459.028	0.78374
		1409.73	0.6454		1380.71	0.74086		457.099	0.68788		457.099	0.78745
		1410.21	0.64541		1379.28	0.74118		455.171	0.68829		455.171	0.78952
		1410.7	0.64543		1377.86	0.74149		453.242	0.68841		453.242	0.78938
		1411.18	0.64544		1376.43	0.74177		451.313	0.68821		451.313	0.78742
		1411.66	0.64543		1375	0.74204		449.384	0.68778		449.384	0.78384
		1412.14	0.64541		1373.58	0.74233		447.456	0.68731		447.456	0.77934
		1412.62	0.64539		1372.15	0.74267		445.527	0.68723		445.527	0.77536
		1413.11	0.64538		1370.72	0.74305		443.598	0.68794		443.598	0.77314
		1413.59	0.64539		1369.3	0.74346		441.67	0.68945		441.67	0.7733
		1414.07	0.64542		1367.87	0.74384		439.741	0.69151		439.741	0.77588
		1414.55	0.64546		1366.44	0.74411		437.812	0.69383		437.812	0.78032
		1415.04	0.6455		1365.02	0.74424		435.884	0.69587		435.884	0.78534
		1415.52	0.64554		1363.59	0.74418		433.955	0.69672		433.955	0.78936
		1416	0.64555		1362.17	0.7439		432.026	0.69594		432.026	0.79156
		1416.48	0.64552		1360.74	0.74341		430.098	0.69374		430.098	0.79175
		1416.96	0.64543		1359.31	0.74271		428.169	0.6908		428.169	0.79
		1417.45	0.64524		1357.89	0.74185		426.24	0.68834		426.24	0.78685
		1417.93	0.64494		1356.46	0.74085		424.312	0.6877		424.312	0.78341
		1418.41	0.6445		1355.03	0.73976		422.383	0.68945		422.383	0.78127
		1418.89	0.64394		1353.61	0.73864		420.454	0.69324		420.454	0.78134
		1419.38	0.64331		1352.18	0.73759		418.525	0.6977		418.525	0.78304
		1419.86	0.64266		1350.75	0.73668		416.597	0.70055		416.597	0.78505
		1420.34	0.64207		1349.33	0.73598		414.668	0.70186		414.668	0.78662
		1420.82	0.64155		1347.9	0.73555		412.739	0.70326		412.739	0.78809
		1421.3	0.6411		1346.48	0.73539		410.811	0.70403		410.811	0.79018
		1421.79	0.64068		1345.05	0.7355		408.882	0.70241		408.882	0.79252
		1422.27	0.64024		1343.62	0.73586		406.953	0.69963		406.953	0.79421
		1422.75	0.6397		1342.2	0.73644		405.025	0.69805		405.025	0.79543
		1423.23	0.63905		1340.77	0.73722		403.096	0.69742		403.096	0.79653
		1423.71	0.63829		1339.34	0.73814		401.167	0.69624		401.167	0.79746
		1424.2	0.63745		1337.92	0.73917		399.239	0.69436		399.239	0.79837
		1424.68	0.6366		1336.49	0.74024
		1425.16	0.63578		1335.06	0.7413
		1425.64	0.63502		1333.64	0.74233
		1426.12	0.63432		1332.21	0.7433
		1426.61	0.63365		1330.79	0.74419
		1427.09	0.63298		1329.36	0.745
		1427.57	0.63229		1327.93	0.74574
		1428.05	0.63158		1326.51	0.74642
		1428.54	0.63085		1325.08	0.74706
		1429.02	0.63013		1323.65	0.74767
		1429.5	0.62943		1322.23	0.74827
		1429.98	0.62875		1320.8	0.74882
		1430.46	0.6281		1319.37	0.74929
		1430.95	0.62746		1317.95	0.74968
		1431.43	0.62686		1316.52	0.74997
		1431.91	0.62631		1315.1	0.75015
		1432.39	0.62584		1313.67	0.75021
		1432.87	0.62545		1312.24	0.75015
		1433.36	0.62512		1310.82	0.74995
		1433.84	0.62482		1309.39	0.7496
		1434.32	0.62447		1307.96	0.74911
		1434.8	0.62403		1306.54	0.74848
		1435.29	0.62342		1305.11	0.74773
		1435.77	0.62266		1303.69	0.74688
		1436.25	0.62177		1302.26	0.74598
		1436.73	0.62082		1300.83	0.74505
		1437.21	0.61992		1299.41	0.74413
		1437.7	0.6191		1297.98	0.74324
		1438.18	0.61839		1296.55	0.74241
		1438.66	0.61776		1295.13	0.74163
		1439.14	0.61718		1293.7	0.74091
		1439.62	0.61663		1292.27	0.74024
		1440.11	0.61606		1290.85	0.73959
		1440.59	0.61548		1289.42	0.73895
		1441.07	0.61486		1288	0.73831
		1441.55	0.61421		1286.57	0.73764
		1442.04	0.61352		1285.14	0.73694
		1442.52	0.61279		1283.72	0.73621
		1443	0.61206		1282.29	0.73548
		1443.48	0.61133		1280.86	0.73475
		1443.96	0.61063		1279.44	0.73408
		1444.44	0.60996		1278.01	0.73349
		1444.93	0.60933		1276.58	0.73304
		1445.41	0.6087		1275.16	0.73277
		1445.89	0.60804		1273.73	0.73272
		1446.37	0.60734		1272.31	0.73292
		1446.86	0.60659		1270.88	0.7334
		1447.34	0.60582		1269.45	0.73412
		1447.82	0.60506		1268.03	0.73507
		1448.3	0.60437		1266.6	0.73621
		1448.78	0.60375		1265.17	0.73749
		1449.27	0.60321		1263.75	0.73886
		1449.75	0.60271		1262.32	0.74025
		1450.23	0.60223		1260.89	0.74163
		1450.71	0.60174		1259.47	0.74294
		1451.19	0.60126		1258.04	0.74413
		1451.68	0.60081		1256.62	0.74519
		1452.16	0.60041		1255.19	0.74609
		1452.64	0.60009		1253.76	0.74682
		1453.12	0.59985		1252.34	0.74737
		1453.61	0.59967		1250.91	0.74775
		1454.09	0.59953		1249.48	0.74798
		1454.57	0.59938		1248.06	0.74807
		1455.05	0.59918		1246.63	0.74804
		1455.53	0.59889		1245.2	0.7479
		1456.02	0.59848		1243.78	0.74767
		1456.5	0.59795		1242.35	0.74735
		1456.98	0.59733		1240.93	0.74698
		1457.46	0.5967		1239.5	0.74659
		1457.94	0.59613		1238.07	0.74624
		1458.43	0.59568		1236.65	0.74596
		1458.91	0.59537		1235.22	0.7458
		1459.39	0.59521		1233.79	0.74579
		1459.87	0.59515		1232.37	0.74594
		1460.36	0.59516		1230.94	0.74626
		1460.84	0.59518		1229.51	0.74674
		1461.32	0.59518		1228.09	0.74737
		1461.8	0.59512		1226.66	0.74813
		1462.28	0.59499		1225.24	0.74901
		1462.77	0.59479		1223.81	0.74997
		1463.25	0.59454		1222.38	0.75101
		1463.73	0.59423		1220.96	0.75211
		1464.21	0.59387		1219.53	0.75323
		1464.69	0.59348		1218.1	0.75434
		1465.18	0.59307		1216.68	0.75542
		1465.66	0.59268		1215.25	0.75645
		1466.14	0.59233		1213.82	0.75742
		1466.62	0.59207		1212.4	0.75833
		1467.11	0.59192		1210.97	0.75922
		1467.59	0.59189		1209.55	0.76009
		1468.07	0.59194		1208.12	0.76095
		1468.55	0.59206		1206.69	0.76183
		1469.03	0.5922		1205.27	0.76271
		1469.52	0.59236		1203.84	0.7636
		1470	0.59252		1202.41	0.7645
		1470.48	0.59269		1200.99	0.76537
		1470.96	0.59289		1199.56	0.7662
		1471.44	0.59313		1198.14	0.76698
		1471.93	0.59341		1196.71	0.76766
		1472.41	0.59374		1195.28	0.76823
		1472.89	0.5941		1193.86	0.76867
		1473.37	0.59452		1192.43	0.769
		1473.86	0.59504		1191	0.7692
		1474.34	0.59568		1189.58	0.7693
		1474.82	0.59646		1188.15	0.76929
		1475.3	0.59738		1186.72	0.76919
		1475.78	0.59841		1185.3	0.76901
		1476.27	0.59951		1183.87	0.76876
		1476.75	0.60064		1182.45	0.76845
		1477.23	0.6018		1181.02	0.76809
		1477.71	0.603		1179.59	0.76769
		1478.19	0.60426		1178.17	0.76726
		1478.68	0.60561		1176.74	0.7668
		1479.16	0.60707		1175.31	0.76633
		1479.64	0.6086		1173.89	0.7659
		1480.12	0.61018		1172.46	0.76554
		1480.6	0.61177		1171.03	0.76528
		1481.09	0.61335		1169.61	0.76515
		1481.57	0.61493		1168.18	0.76517
		1482.05	0.61654		1166.76	0.76536
		1482.53	0.61823		1165.33	0.76572
		1483.02	0.61998		1163.9	0.76624
		1483.5	0.6218		1162.48	0.76692
		1483.98	0.62365		1161.05	0.76773
		1484.46	0.62549		1159.62	0.76864
		1484.94	0.62731		1158.2	0.76963
		1485.43	0.62912		1156.77	0.77064
		1485.91	0.63096		1155.34	0.77164
		1486.39	0.63286		1153.92	0.77259
		1486.87	0.63483		1152.49	0.77346
[truncated: 5,213 more rows]

## Sheet: Sup Fig 4a
Sup Fig 4a-XPS Survey
	GO			Ni-pPD@rGO
	x	y		x	y
	Binding Energy (eV)	Intensity		Binding Energy (eV)	Intensity
	1200	12661.8		1200	83160
	1199	12400.6		1199	82810
	1198	12236.8		1198	83040
	1197	12226.6		1197	84570
	1196	12518.4		1196	83680
	1195	12323.8		1195	82860
	1194	12416		1194	83050
	1193	12559.4		1193	83540
	1192	12431.4		1192	82030
	1191	12866.6		1191	82590
	1190	12825.6		1190	83070
	1189	12892.2		1189	82280
	1188	12953.6		1188	82520
	1187	12994.6		1187	82430
	1186	12794.9		1186	83660
	1185	13112.3		1185	82320
	1184	13112.3		1184	83100
	1183	13434.9		1183	82640
	1182	13649.9		1182	82420
	1181	12922.9		1181	83240
	1180	13265.9		1180	82940
	1179	13378.6		1179	84040
	1178	13347.8		1178	83540
	1177	13486.1		1177	84500
	1176	13163.5		1176	84670
	1175	12871.7		1175	84550
	1174	12856.3		1174	84820
	1173	13009.9		1173	84550
	1172	12825.6		1172	85100
	1171	13030.4		1171	84590
	1170	13214.7		1170	84600
	1169	13552.6		1169	85050
	1168	13317.1		1168	84480
	1167	13353		1167	85320
	1166	13424.6		1166	84970
	1165	13009.9		1165	84670
	1164	12984.3		1164	85200
	1163	13086.7		1163	84240
	1162	13465.6		1162	84510
	1161	13434.9		1161	84200
	1160	13332.5		1160	84130
	1159	12948.5		1159	84490
	1158	12963.8		1158	84840
	1157	13783		1157	84890
	1156	13332.5		1156	85060
	1155	13440		1155	85500
	1154	13660.2		1154	85050
	1153	13859.8		1153	83720
	1152	13634.6		1152	85440
	1151	13552.6		1151	85190
	1150	13486.1		1150	85060
	1149	13312		1149	86480
	1148	13552.6		1148	85640
	1147	13424.6		1147	87000
	1146	13501.4		1146	86910
	1145	13542.4		1145	86730
	1144	13455.4		1144	86990
	1143	13767.7		1143	86170
	1142	13496.3		1142	86640
	1141	13670.4		1141	86740
	1140	13808.6		1140	86280
	1139	13573.1		1139	87560
	1138	14003.2		1138	86700
	1137	14003.2		1137	86690
	1136	13639.7		1136	86860
	1135	13829.1		1135	86360
	1134	13757.4		1134	86010
	1133	14167		1133	86780
	1132	14126.1		1132	86600
	1131	14121		1131	86420
	1130	14264.3		1130	86890
	1129	14197.8		1129	86500
	1128	13967.4		1128	86620
	1127	14259.2		1127	86010
	1126	14105.6		1126	85780
	1125	14126.1		1125	87080
	1124	14156.8		1124	88210
	1123	13982.7		1123	87820
	1122	14218.2		1122	88140
	1121	14494.7		1121	88320
	1120	14571.5		1120	88230
	1119	13854.7		1119	88190
	1118	14397.4		1118	88870
	1117	15037.4		1117	89290
	1116	14510.1		1116	88660
	1115	14202.9		1115	87940
	1114	14085.1		1114	88150
	1113	14366.7		1113	87860
	1112	14561.3		1112	87910
	1111	14776.3		1111	88400
	1110	14627.8		1110	88030
	1109	14259.2		1109	89350
	1108	14325.8		1108	89340
	1107	14433.3		1107	88840
	1106	14889		1106	88600
	1105	14172.2		1105	89710
	1104	14464		1104	89420
	1103	14428.2		1103	88920
	1102	14443.5		1102	88750
	1101	14668.8		1101	89260
	1100	14868.5		1100	88480
	1099	14402.6		1099	87470
	1098	14505		1098	88240
	1097	14213.1		1097	89090
	1096	14581.8		1096	88880
	1095	14679		1095	88840
	1094	14648.3		1094	88140
	1093	14397.4		1093	87410
	1092	14643.2		1092	88230
	1091	14761		1091	87500
	1090	14991.4		1090	86770
	1089	14494.7		1089	88230
	1088	14576.6		1088	86910
	1087	14924.8		1087	87450
	1086	14566.4		1086	87370
	1085	14325.8		1085	87000
	1084	14494.7		1084	87350
	1083	14945.3		1083	87850
	1082	14873.6		1082	87760
	1081	15109.1		1081	88210
	1080	15057.9		1080	87310
	1079	14725.1		1079	88820
	1078	14402.6		1078	88690
	1077	14837.8		1077	88490
	1076	14986.2		1076	88710
	1075	14858.2		1075	88220
	1074	15257.6		1074	88170
	1073	15262.7		1073	88640
	1072	15257.6		1072	89020
	1071	15728.6		1071	88370
	1070	16737.3		1070	88670
	1069	17044.5		1069	88910
	1068	16153.6		1068	88620
	1067	15575		1067	87700
	1066	15452.2		1066	88550
	1065	14745.6		1065	89380
	1064	14873.6		1064	88220
	1063	15093.8		1063	88500
	1062	14996.5		1062	89760
	1061	15523.8		1061	90670
	1060	15293.4		1060	90380
	1059	15073.3		1059	90130
	1058	14796.8		1058	89060
	1057	15047.7		1057	88740
	1056	15452.2		1056	89110
	1055	15636.5		1055	89200
	1054	15145		1054	90290
	1053	15334.4		1053	89790
	1052	15380.5		1052	89770
	1051	15539.2		1051	89960
	1050	15493.1		1050	89870
	1049	15657		1049	91780
	1048	15544.3		1048	91740
	1047	15365.1		1047	91850
	1046	15191		1046	89740
	1045	15226.9		1045	90750
	1044	15380.5		1044	90260
	1043	15534.1		1043	91540
	1042	15569.9		1042	91930
	1041	15452.2		1041	91610
	1040	15488		1040	92220
	1039	14914.6		1039	91930
	1038	15370.2		1038	90710
	1037	15559.7		1037	90530
	1036	15754.2		1036	91800
	1035	15913		1035	92260
	1034	15605.8		1034	92220
	1033	15431.7		1033	91750
	1032	15769.6		1032	92330
	1031	15569.9		1031	92460
	1030	16087		1030	91170
	1029	15861.8		1029	91280
	1028	15856.6		1028	92050
	1027	15928.3		1027	92430
	1026	16317.4		1026	93280
	1025	16005.1		1025	92370
	1024	16041		1024	91960
	1023	15805.4		1023	92690
	1022	16071.7		1022	93640
	1021	16276.5		1021	93750
	1020	16184.3		1020	93370
	1019	16491.5		1019	93630
	1018	16522.2		1018	94480
	1017	16322.6		1017	94340
	1016	16015.4		1016	95010
	1015	16250.9		1015	94780
	1014	16491.5		1014	94660
	1013	16486.4		1013	95350
	1012	16389.1		1012	95810
	1011	16537.6		1011	95190
	1010	16117.8		1010	95550
	1009	15877.1		1009	96200
	1008	16404.5		1008	95410
	1007	16849.9		1007	95270
	1006	16660.5		1006	94300
	1005	16880.6		1005	93220
	1004	17049.6		1004	93370
	1003	17372.2		1003	94390
	1002	17326.1		1002	94260
	1001	17710.1		1001	93910
	1000	17807.4		1000	93660
	999	17843.2		999	93560
	998	17628.2		998	93890
	997	17904.6		997	92660
	996	17479.7		996	95410
	995	17285.1		995	94220
	994	17100.8		994	94620
	993	16901.1		993	95150
	992	16455.7		992	94120
	991	16204.8		991	94190
	990	16071.7		990	93190
	989	15933.4		989	92990
	988	15831		988	91550
	987	15185.9		987	92200
	986	15119.4		986	92200
	985	15273		985	90470
	984	15267.8		984	92770
	983	15349.8		983	92780
	982	15718.4		982	91680
	981	16276.5		981	92350
	980	16778.2		980	93400
	979	17280		979	94640
	978	18017.3		978	94280
	977	18672.6		977	95630
	976	19118.1		976	97240
	975	19435.5		975	98730
	974	19261.4		974	97340
	973	18887.7		973	97820
	972	18590.7		972	98040
	971	17899.5		971	97290
	970	17295.4		970	95030
	969	16076.8		969	95480
	968	15467.5		968	94300
	967	14417.9		967	92610
	966	13593.6		966	90860
	965	12938.2		965	91170
	964	11898.9		964	89970
	963	11386.9		963	88320
	962	10895.4		962	87600
	961	10900.5		961	87460
	960	10808.3		960	86890
	959	10695.7		959	86800
	958	10490.9		958	87540
	957	10741.8		957	86800
	956	10332.2		956	86330
	955	9984		955	87250
	954	10153		954	87850
	953	10521.6		953	87510
	952	10465.3		952	87990
	951	10106.9		951	88470
	950	10321.9		950	88310
	949	10455		949	87760
	948	10357.8		948	87560
	947	10265.6		947	87190
	946	10137.6		946	86380
	945	10163.2		945	86350
	944	10321.9		944	88090
	943	10025		943	87830
	942	10506.2		942	86730
	941	10055.7		941	88120
	940	9978.88		940	88600
	939	10275.8		939	89000
	938	10465.3		938	88080
	937	10521.6		937	87610
	936	10542.1		936	88000
	935	10209.3		935	87590
	934	10337.3		934	89280
	933	10240		933	88580
	932	10229.8		932	89460
	931	10598.4		931	88730
	930	10219.5		930	88620
	929	10219.5		929	89440
	928	10321.9		928	88970
	927	10193.9		927	89470
	926	10424.3		926	89220
	925	10204.2		925	89920
	924	10270.7		924	89430
	923	10357.8		923	89550
	922	10378.2		922	90260
	921	10475.5		921	89760
	920	10746.9		920	90700
	919	10593.3		919	90630
	918	10368		918	90120
	917	10127.4		917	91160
	916	10373.1		916	91340
	915	10572.8		915	91280
	914	10455		914	91140
	913	10552.3		913	91260
	912	10577.9		912	90760
	911	10526.7		911	91090
	910	10332.2		910	91090
	909	10204.2		909	91450
	908	10383.4		908	92340
	907	10547.2		907	91100
	906	10577.9		906	91560
	905	10721.3		905	92010
	904	10731.5		904	91740
	903	10449.9		903	91960
	902	10598.4		902	91720
	901	10419.2		901	91730
	900	10419.2		900	91150
	899	10767.4		899	92150
	898	10762.2		898	92550
	897	10583		897	93500
	896	10577.9		896	93560
	895	10531.8		895	93250
	894	10618.9		894	93150
	893	10424.3		893	93030
	892	10644.5		892	93660
	891	10659.8		891	92330
	890	10117.1		890	91330
	889	10496		889	91610
	888	10552.3		888	92140
	887	10711		887	91370
	886	10946.6		886	90800
	885	10705.9		885	92200
	884	10665		884	91180
	883	10864.6		883	92580
	882	10941.4		882	92480
	881	10690.6		881	92600
	880	10716.2		880	94970
	879	10997.8		879	95570
	878	10772.5		878	97650
	877	10480.6		877	97590
	876	10659.8		876	97660
	875	10429.4		875	97040
	874	10542.1		874	97060
	873	10598.4		873	96410
	872	10746.9		872	97710
	871	10547.2		871	99560
	870	10598.4		870	102150
	869	10659.8		869	99690
	868	10613.8		868	95030
	867	10485.8		867	89220
	866	10844.2		866	87690
	865	11074.6		865	87450
	864	10956.8		864	89140
	863	10562.6		863	88920
	862	10480.6		862	90570
	861	10449.9		861	92280
	860	10961.9		860	95400
	859	10767.4		859	97730
	858	10680.3		858	98950
	857	10772.5		857	96710
	856	10854.4		856	93820
	855	10598.4		855	97020
	854	10854.4		854	100540
	853	10880		853	108530
	852	10665		852	112710
	851	10736.6		851	104060
	850	11095		850	90220
	849	10951.7		849	81610
	848	11018.2		848	79670
	847	10803.2		847	79540
	846	10956.8		846	78380
	845	11069.4		845	79330
	844	11141.1		844	77640
	843	11043.8		843	78660
	842	11110.4		842	78590
	841	11018.2		841	79490
	840	10895.4		840	78530
	839	10757.1		839	77700
	838	10967		838	78780
	837	10711		837	79000
	836	11064.3		836	78900
	835	11310.1		835	79600
	834	11156.5		834	79540
	833	11018.2		833	78920
	832	11059.2		832	79060
	831	11141.1		831	80180
	830	10905.6		830	79770
	829	11248.6		829	79290
	828	10859.5		828	79360
	827	10910.7		827	79780
	826	11146.2		826	79370
	825	11520		825	80150
	824	11397.1		824	80100
	823	11284.5		823	80250
	822	11443.2		822	79710
	821	11366.4		821	79560
	820	11315.2		820	79130
	819	11294.7		819	79540
	818	11699.2		818	79570
	817	11407.4		817	79150
	816	11458.6		816	79090
	815	11770.9		815	79620
	814	11412.5		814	79670
	813	11125.8		813	80650
	812	11125.8		812	80260
	811	11146.2		811	80270
	810	11156.5		810	80320
	809	11427.8		809	80630
	808	11253.8		808	80720
	807	11228.2		807	80190
	806	11110.4		806	78960
	805	11340.8		805	79460
	804	11381.8		804	79760
	803	11356.2		803	79940
	802	11330.6		802	80370
	801	11571.2		801	79100
	800	11412.5		800	79760
	799	11320.3		799	79890
	798	11330.6		798	79780
	797	11397.1		797	80210
	796	11407.4		796	79690
	795	11612.2		795	80690
	794	11412.5		794	79970
	793	11463.7		793	80000
	792	11888.6		792	79840
	791	11504.6		791	79770
	790	11648		790	79700
	789	11453.4		789	79810
	788	11253.8		788	79170
	787	11325.4		787	80240
	786	11719.7		786	80460
	785	11617.3		785	81230
	784	11535.4		784	81090
	783	11781.1		783	80850
	782	11632.6		782	81800
	781	11504.6		781	83120
	780	11561		780	81630
	779	11345.9		779	81700
	778	11258.9		778	83090
	777	11463.7		777	81910
	776	11591.7		776	82690
	775	11571.2		775	81840
	774	11745.3		774	81060
	773	11520		773	81940
	772	11622.4		772	81540
	771	11479		771	81360
	770	11617.3		770	80150
	769	11893.8		769	80020
	768	11991		768	80090
	767	11729.9		767	78840
	766	11514.9		766	77730
	765	11555.8		765	77460
	764	11586.6		764	77520
	763	11596.8		763	77240
	762	11520		762	77280
	761	11637.8		761	76730
	760	11817		760	76330
	759	11642.9		759	77430
	758	11514.9		758	76370
	757	11340.8		757	76070
	756	11837.4		756	76710
	755	11689		755	77350
	754	11975.7		754	77380
	753	11806.7		753	76780
	752	11985.9		752	76590
	751	11689		751	75640
	750	11433		750	75680
	749	11683.8		749	76120
	748	11980.8		748	75930
	747	11929.6		747	76090
	746	11980.8		746	76440
	745	11883.5		745	76480
	744	11955.2		744	75510
	743	11729.9		743	75780
	742	11924.5		742	76620
	741	11883.5		741	76440
	740	12282.9		740	76130
	739	12165.1		739	76210
	738	11642.9		738	76030
	737	11745.3		737	76280
	736	12400.6		736	77070
	735	11443.2		735	76520
	734	11576.3		734	76720
	733	11806.7		733	77550
	732	11622.4		732	76130
	731	12011.5		731	75860
	730	12334.1		730	76350
	729	12221.4		729	76950
	728	12195.8		728	76530
	727	12016.6		727	76940
	726	12001.3		726	76790
	725	11765.8		725	76820
	724	11714.6		724	76030
	723	12047.4		723	76390
	722	12221.4		722	76690
	721	12052.5		721	77470
	720	12124.2		720	77850
	719	12441.6		719	78240
	718	12426.2		718	77510
	717	12083.2		717	78020
	716	12047.4		716	77760
	715	12021.8		715	77530
	714	12395.5		714	78980
	713	12318.7		713	79110
	712	12062.7		712	79240
	711	12277.8		711	79240
	710	12298.2		710	79400
	709	12344.3		709	79490
	708	12369.9		708	79040
	707	12026.9		707	79910
	706	12195.8		706	79250
	705	12021.8		705	78840
	704	12313.6		704	77510
	703	12395.5		703	77010
	702	12318.7		702	76060
	701	12180.5		701	76430
	700	12303.4		700	75110
	699	12262.4		699	72930
	698	12057.6		698	72870
	697	12206.1		697	72880
	696	12421.1		696	72830
	695	12585		695	73270
	694	12298.2		694	71960
	693	12497.9		693	71670
	692	12272.6		692	71610
	691	12554.2		691	71410
	690	12221.4		690	71180
	689	12528.6		689	72200
	688	12672		688	72500
	687	12339.2		687	72420
	686	12354.6		686	71720
	685	12554.2		685	70960
	684	12544		684	71750
	683	12518.4		683	71580
	682	12349.4		682	71740
	681	12431.4		681	70360
	680	12625.9		680	70810
	679	11955.2		679	70860
	678	12303.4		678	70380
	677	12431.4		677	71320
	676	12487.7		676	70860
	675	12907.5		675	71070
	674	12728.3		674	71110
	673	12651.5		673	70570
	672	12451.8		672	71000
	671	12610.6		671	71170
	670	12359.7		670	71510
	669	12508.2		669	71230
	668	12216.3		668	71410
	667	12083.2		667	71400
	666	12385.3		666	71160
	665	12421.1		665	72130
	664	12564.5		664	72130
	663	12646.4		663	71900
	662	12595.2		662	71970
	661	12395.5		661	72510
	660	12426.2		660	72240
	659	13025.3		659	73010
	658	12738.6		658	72100
	657	12697.6		657	71600
	656	12830.7		656	72010
	655	12477.4		655	71160
	654	12738.6		654	71120
	653	12672		653	71810
	652	13030.4		652	72060
	651	12887		651	72000
	650	12723.2		650	72150
	649	12958.7		649	73460
	648	13122.6		648	73010
	647	12774.4		647	73940
	646	12385.3		646	75330
	645	12769.3		645	75510
	644	12876.8		644	76990
	643	12692.5		643	77530
	642	12974.1		642	78990
	641	12974.1		641	78550
	640	13240.3		640	79380
	639	12928		639	78230
	638	13015		638	77460
	637	13040.6		637	76710
	636	12661.8		636	74700
	635	12697.6		635	72410
	634	13388.8		634	71530
	633	12958.7		633	70320
	632	13122.6		632	69810
	631	12503		631	67830
	630	12702.7		630	67270
	629	13035.5		629	67050
	628	12994.6		628	67290
	627	12825.6		627	67740
	626	12800		626	68300
	625	13158.4		625	67500
	624	12625.9		624	67260
	623	12820.5		623	67590
	622	13225		622	67540
	621	12728.3		621	68050
	620	12979.2		620	67110
	619	12692.5		619	66760
	618	12897.3		618	66720
	617	12861.4		617	66550
	616	13040.6		616	66120
	615	13255.7		615	65870
	614	13460.5		614	65750
	613	13291.5		613	65220
	612	13660.2		612	64440
	611	13347.8		611	64600
	610	13127.7		610	64750
	609	13050.9		609	65280
	608	13086.7		608	65690
	607	12963.8		607	65110
	606	13132.8		606	64660
	605	13199.4		605	65120
	604	13107.2		604	65110
	603	13071.4		603	65290
	602	13178.9		602	64730
	601	13137.9		601	65170
	600	13004.8		600	65360
	599	13373.4		599	66080
	598	13230.1		598	66060
	597	13225		597	65830
	596	13696		596	65540
	595	13322.2		595	65350
	594	13102.1		594	64860
	593	13562.9		593	65020
	592	13291.5		592	65460
	591	13465.6		591	65240
	590	13665.3		590	65340
	589	13639.7		589	65050
	588	13440		588	64880
	587	13240.3		587	65260
	586	13337.6		586	65970
	585	13731.8		585	65950
	584	13547.5		584	65590
	583	13148.2		583	65410
	582	13573.1		582	66120
	581	13547.5		581	65990
	580	13163.5		580	65660
	579	12938.2		579	65940
	578	13414.4		578	66350
	577	13921.3		577	66450
	576	13660.2		576	66580
	575	13486.1		575	65900
	574	13521.9		574	65270
	573	13347.8		573	66810
	572	13250.6		572	65900
	571	13470.7		571	65790
	570	13532.2		570	65720
	569	13752.3		569	65130
	568	13475.8		568	64850
	567	13501.4		567	64990
	566	13404.2		566	66220
	565	13358.1		565	66520
	564	13184		564	65550
	563	13429.8		563	65720
	562	13327.4		562	66030
	561	13378.6		561	65700
	560	13716.5		560	65670
	559	14428.2		559	66240
	558	14049.3		558	66320
	557	14141.4		557	66000
	556	14392.3		556	67380
	555	15027.2		555	68270
	554	14863.4		554	67800
	553	14699.5		553	67260
	552	14259.2		552	68510
	551	13598.7		551	68240
	550	13593.6		550	67780
	549	13250.6		549	67130
	548	12559.4		548	66660
	547	12451.8		547	65800
	546	12180.5		546	65760
	545	11622.4		545	65020
	544	11023.4		544	64800
	543	10045.4		543	64590
	542	10096.6		542	63960
	541	9763.84		541	63040
	540	9390.08		540	62930
	539	8811.52		539	62100
	538	8806.4		538	62220
	537	8724.48		537	61890
	536	9052.16		536	62230
	535	9768.96		535	62140
	534	10153		534	62860
	533	12088.3		533	63200
	532	19845.1		532	65340
	531	40212.5		531	69730
	530	56750.1		530	80410
	529	43136		529	99550
	528	19865.6		528	112510
	527	9297.92		527	100390
	526	7019.52		526	73810
	525	6220.8		525	61490
	524	5867.52		524	58450
	523	5877.76		523	58600
	522	6067.2		522	58260
	521	6056.96		521	58770
	520	5893.12		520	58120
	519	5862.4		519	57880
	518	6067.2		518	58240
	517	5975.04		517	57850
	516	5882.88		516	58310
	515	5964.8		515	58100
	514	6067.2		514	57930
	513	5647.36		513	58280
	512	5632		512	57920
	511	5882.88		511	57680
	510	5964.8		510	57800
	509	5918.72		509	58540
	508	5872.64		508	58290
	507	5632		507	58000
	506	5913.6		506	57780
	505	5795.84		505	58510
	504	5923.84		504	58150
	503	5831.68		503	58380
	502	5944.32		502	58370
	501	5913.6		501	57920
	500	6021.12		500	58770
	499	5975.04		499	58280
	498	5934.08		498	58310
	497	6087.68		497	58750
	496	6584.32		496	59260
	495	6512.64		495	58990
	494	6312.96		494	58930
	493	5847.04		493	58740
	492	5795.84		492	58460
	491	5585.92		491	58820
	490	5580.8		490	59150
	489	5734.4		489	59070
	488	5509.12		488	58790
	487	5647.36		487	58460
	486	5719.04		486	58990
	485	5688.32		485	58830
	484	5754.88		484	59110
	483	5632		483	59290
	482	5596.16		482	58350
	481	5847.04		481	59290
	480	5862.4		480	58420
	479	5626.88		479	59420
	478	6077.44		478	59180
	477	5693.44		477	59000
	476	5616.64		476	59140
	475	5765.12		475	58030
	474	6010.88		474	58790
	473	5596.16		473	58470
	472	5760		472	58640
	471	5980.16		471	59280
	470	6072.32		470	59300
	469	5847.04		469	59170
	468	5831.68		468	59040
	467	6005.76		467	59420
	466	5724.16		466	59110
	465	5760		465	59060
	464	5928.96		464	59200
	463	5980.16		463	59020
	462	6000.64		462	58910
	461	5652.48		461	59460
	460	5765.12		460	59140
	459	5826.56		459	59710
	458	5683.2		458	59340
	457	5903.36		457	59220
	456	5852.16		456	59840
	455	5780.48		455	59010
	454	5672.96		454	59530
	453	5765.12		453	59790
	452	5795.84		452	59280
	451	5739.52		451	59590
	450	5739.52		450	59390
	449	5754.88		449	59540
	448	6087.68		448	59520
	447	5739.52		447	59920
	446	6010.88		446	59640
	445	5514.24		445	59980
	444	5780.48		444	59120
	443	5985.28		443	59800
	442	5806.08		442	59680
	441	5795.84		441	59740
	440	6210.56		440	60080
	439	5954.56		439	59840
	438	5852.16		438	60420
	437	5985.28		437	59430
	436	5877.76		436	59090
	435	6072.32		435	59250
	434	5703.68		434	59580
	433	5678.08		433	59590
	432	5995.52		432	59880
	431	5888		431	59760
	430	5739.52		430	60460
	429	5959.68		429	60120
	428	6272		428	59860
	427	6000.64		427	60030
	426	6041.6		426	60230
	425	6097.92		425	60870
	424	6348.8		424	60200
	423	5954.56		423	60840
	422	6113.28		422	60340
	421	6174.72		421	59940
	420	6138.88		420	59800
	419	6159.36		419	59800
	418	6108.16		418	59820
	417	6031.36		417	59680
	416	5693.44		416	59780
	415	5934.08		415	59410
	414	6179.84		414	59200
	413	6133.76		413	59040
	412	6067.2		412	58870
	411	6016		411	58510
	410	5821.44		410	58510
	409	5637.12		409	58530
	408	5918.72		408	58310
	407	6072.32		407	58760
	406	6190.08		406	59030
	405	6292.48		405	59150
	404	6051.84		404	58920
	403	5969.92		403	58950
	402	6000.64		402	58930
	401	6481.92		401	58960
	400	6999.04		400	59220
	399	7296		399	61210
	398	6717.44		398	63650
	397	6502.4		397	69550
	396	6149.12		396	76310
	395	6144		395	74530
	394	5995.52		394	65740
	393	6133.76		393	59590
	392	5954.56		392	57150
	391	6353.92		391	56330
	390	6312.96		390	56490
	389	6123.52		389	56200
	388	6287.36		388	56330
	387	6026.24		387	56610
	386	5739.52		386	56370
	385	6041.6		385	56790
	384	6149.12		384	56070
	383	6087.68		383	56650
	382	6154.24		382	55930
	381	5739.52		381	55980
	380	6179.84		380	56290
	379	6312.96		379	56130
	378	6169.6		378	56360
	377	6287.36		377	56040
	376	6256.64		376	55500
	375	6400		375	55870
	374	6205.44		374	56640
	373	6133.76		373	56040
	372	6149.12		372	55900
	371	6138.88		371	55930
	370	6415.36		370	56240
	369	6400		369	55480
	368	6184.96		368	56480
	367	6277.12		367	56940
	366	6144		366	56650
	365	6241.28		365	56010
	364	6118.4		364	56620
	363	6174.72		363	56530
	362	6405.12		362	56610
	361	6195.2		361	56130
	360	6154.24		360	56280
	359	6149.12		359	56510
	358	6103.04		358	56920
	357	6261.76		357	57100
	356	6492.16		356	56330
	355	6528		355	56640
	354	6615.04		354	56990
	353	6548.48		353	56460
	352	6353.92		352	56170
	351	6568.96		351	57020
	350	6256.64		350	57540
	349	6604.8		349	57080
	348	6681.6		348	57450
	347	6640.64		347	57070
	346	6645.76		346	57410
	345	6604.8		345	57860
	344	6492.16		344	57150
	343	6574.08		343	57200
	342	6466.56		342	58030
	341	6446.08		341	57110
	340	6517.76		340	56940
	339	6753.28		339	57310
	338	6589.44		338	57640
	337	6579.2		337	56890
	336	6579.2		336	56980
	335	6400		335	56910
	334	6528		334	57220
	333	6364.16		333	57690
	332	6369.28		332	56660
	331	6824.96		331	57130
	330	6568.96		330	57300
	329	6415.36		329	56580
	328	6620.16		328	56760
	327	6584.32		327	57240
	326	6650.88		326	57130
	325	6348.8		325	57490
	324	6574.08		324	57160
	323	6461.44		323	57680
	322	6696.96		322	56370
	321	6784		321	56830
	320	6952.96		320	57550
	319	6860.8		319	57110
	318	7111.68		318	57840
	317	7203.84		317	57860
	316	7019.52		316	57540
	315	7229.44		315	58040
	314	7296		314	58770
	313	7019.52		313	58040
	312	7080.96		312	57480
	311	7116.8		311	58380
	310	6988.8		310	58950
	309	7244.8		309	57920
	308	7244.8		308	58610
	307	7045.12		307	58020
	306	6983.68		306	58440
	305	6778.88		305	57580
	304	6533.12		304	57790
	303	6149.12		303	57110
	302	5693.44		302	56830
	301	5616.64		301	55790
	300	5447.68		300	55920
	299	5176.32		299	54690
	298	4910.08		298	54160
	297	4628.48		297	53050
	296	4352		296	53010
	295	4162.56		295	52510
	294	4080.64		294	52330
	293	3891.2		293	51740
	292	3829.76		292	52380
	291	3712		291	52800
	290	3880.96		290	52710
	289	4254.72		289	52500
	288	4730.88		288	54170
	287	6149.12		287	55800
	286	10736.6		286	57830
	285	21237.8		285	61690
	284	26905.6		284	67930
	283	24714.2		283	81430
	282	21376		282	101760
	281	13143		281	108060
	280	4582.4		280	78910
	279	1853.44		279	52880
	278	1484.8		278	45890
	277	1612.8		277	45020
	276	1812.48		276	45000
	275	1684.48		275	44640
	274	1351.68		274	44390
	273	1039.36		273	44240
	272	1080.32		272	44540
	271	1054.72		271	44120
	270	906.24		270	44180
	269	1111.04		269	44280
	268	993.28		268	43920
	267	1018.88		267	44630
	266	855.04		266	44470
	265	921.6		265	44380
	264	906.24		264	44120
	263	921.6		263	44130
	262	901.12		262	44110
	261	1090.56		261	43950
	260	942.08		260	44200
	259	967.68		259	44310
	258	972.8		258	44330
	257	1003.52		257	44320
	256	977.92		256	44300
	255	880.64		255	44520
	254	962.56		254	44230
	253	1018.88		253	44540
	252	1105.92		252	44710
	251	942.08		251	44550
	250	962.56		250	44100
	249	962.56		249	44080
	248	983.04		248	44440
	247	1018.88		247	44650
	246	849.92		246	44690
	245	936.96		245	44160
	244	998.4		244	44420
	243	967.68		243	44520
	242	844.8		242	44210
	241	906.24		241	44330
	240	834.56		240	44390
	239	1075.2		239	44080
	238	926.72		238	44200
	237	967.68		237	44310
	236	926.72		236	43990
	235	901.12		235	44240
	234	947.2		234	44640
	233	911.36		233	44580
	232	1100.8		232	44690
	231	1213.44		231	44460
	230	1244.16		230	44560
	229	1177.6		229	44350
	228	1090.56		228	44620
	227	957.44		227	44570
	226	998.4		226	44500
	225	988.16		225	44620
	224	1003.52		224	44440
	223	977.92		223	44540
	222	931.84		222	44710
	221	901.12		221	44580
	220	896		220	44660
	219	865.28		219	44680
	218	855.04		218	44660
	217	942.08		217	44490
	216	860.16		216	44380
	215	942.08		215	44820
	214	839.68		214	44680
	213	926.72		213	44570
	212	901.12		212	44720
	211	931.84		211	44840
	210	901.12		210	44430
	209	829.44		209	44660
	208	1300.48		208	44470
	207	1879.04		207	44680
	206	2314.24		206	44710
	205	2099.2		205	44570
	204	1520.64		204	44330
	203	1034.24		203	44150
	202	803.84		202	44520
	201	675.84		201	44650
	200	706.56		200	44620
	199	988.16		199	44460
	198	885.76		198	44690
	197	911.36		197	44480
	196	870.4		196	44510
	195	778.24		195	44270
	194	798.72		194	44240
	193	926.72		193	44570
	192	803.84		192	44810
	191	911.36		191	45180
	190	855.04		190	44610
	189	1003.52		189	44610
	188	926.72		188	44780
	187	773.12		187	44670
	186	855.04		186	44550
	185	768		185	44900
	184	768		184	44560
	183	849.92		183	44560
	182	762.88		182	44290
	181	778.24		181	44640
	180	747.52		180	44510
	179	752.64		179	44610
	178	788.48		178	44640
	177	742.4		177	45010
	176	793.6		176	44750
	175	732.16		175	44530
	174	875.52		174	44620
	173	819.2		173	44560
	172	752.64		172	44780
	171	798.72		171	44640
	170	768		170	44360
	169	783.36		169	44770
	168	998.4		168	44750
	167	1182.72		167	44460
	166	1551.36		166	45000
	165	1187.84		165	44940
	164	931.84		164	44250
	163	737.28		163	44870
	162	762.88		162	44890
	161	614.4		161	45030
	160	624.64		160	45130
	159	747.52		159	44780
	158	696.32		158	44750
	157	614.4		157	44690
	156	680.96		156	44670
	155	604.16		155	44360
	154	727.04		154	44600
	153	855.04		153	44750
	152	824.32		152	44510
	151	1024		151	44630
	150	1116.16		150	45020
	149	1090.56		149	45010
	148	931.84		148	44530
	147	711.68		147	44900
	146	645.12		146	44690
	145	665.6		145	44780
	144	665.6		144	44790
	143	686.08		143	44750
	142	686.08		142	44560
	141	660.48		141	45120
	140	680.96		140	44940
	139	609.28		139	45140
	138	711.68		138	44950
	137	716.8		137	44690
	136	680.96		136	44890
	135	732.16		135	45140
	134	711.68		134	44910
	133	711.68		133	44770
	132	655.36		132	44790
	131	655.36		131	45000
	130	773.12		130	44760
	129	773.12		129	44720
	128	860.16		128	44680
	127	721.92		127	44800
	126	691.2		126	45010
	125	762.88		125	44390
	124	747.52		124	44540
	123	701.44		123	44820
	122	752.64		122	44830
	121	824.32		121	44790
	120	665.6		120	44820
	119	691.2		119	45250
	118	747.52		118	45390
	117	788.48		117	45500
	116	742.4		116	45640
	115	783.36		115	45940
	114	834.56		114	45970
	113	732.16		113	45870
	112	798.72		112	45980
	111	757.76		111	46320
	110	752.64		110	46540
	109	773.12		109	46460
	108	803.84		108	45840
	107	798.72		107	45070
	106	660.48		106	44420
	105	716.8		105	44400
	104	706.56		104	44600
	103	757.76		103	44450
	102	855.04		102	44280
	101	967.68		101	44260
	100	1213.44		100	44530
	99	1341.44		99	44380
	98	1152		98	44440
	97	803.84		97	44460
	96	727.04		96	44270
	95	691.2		95	44270
	94	696.32		94	44120
	93	660.48		93	44520
	92	752.64		92	44040
	91	696.32		91	44170
	90	844.8		90	43990
	89	757.76		89	44310
	88	865.28		88	44200
	87	844.8		87	44210
	86	839.68		86	44480
	85	814.08		85	44490
	84	747.52		84	44240
	83	778.24		83	44360
	82	737.28		82	43880
	81	711.68		81	44260
	80	752.64		80	43760
	79	762.88		79	44140
	78	752.64		78	44410
	77	660.48		77	44130
	76	696.32		76	44180
	75	727.04		75	43900
	74	793.6		74	44330
	73	808.96		73	44710
	72	814.08		72	44670
	71	742.4		71	45110
	70	762.88		70	45450
	69	747.52		69	45220
	68	742.4		68	46120
	67	660.48		67	46630
	66	762.88		66	47760
	65	844.8		65	49090
	64	783.36		64	48360
	63	880.64		63	45640
	62	936.96		62	43440
	61	1049.6		61	42830
	60	849.92		60	42340
	59	839.68		59	42050
	58	824.32		58	41870
	57	793.6		57	41870
	56	834.56		56	41870
	55	686.08		55	41950
	54	829.44		54	41950
	53	875.52		53	41810
	52	803.84		52	41850
	51	829.44		51	41720
	50	819.2		50	41890
	49	778.24		49	42000
	48	849.92		48	42050
	47	860.16		47	42080
	46	788.48		46	42460
	45	916.48		45	42060
	44	814.08		44	42110
	43	711.68		43	41790
	42	870.4		42	41910
	41	901.12		41	41880
	40	757.76		40	42000
	39	680.96		39	41880
	38	680.96		38	41740
	37	675.84		37	41560
	36	727.04		36	41630
	35	706.56		35	41740
	34	762.88		34	41900
	33	793.6		33	41540
	32	660.48		32	41750
	31	742.4		31	41560
	30	783.36		30	41430
	29	819.2		29	41480
	28	844.8		28	41600
	27	962.56		27	41960
	26	1182.72		26	41930
	25	1367.04		25	42280
	24	1530.88		24	42460
	23	1418.24		23	42520
	22	1382.4		22	42630
	21	957.44		21	42870
	20	762.88		20	42680
	19	675.84		19	42440
	18	593.92		18	42220
	17	727.04		17	41790
	16	752.64		16	41590
	15	839.68		15	41700
	14	860.16		14	41870
	13	844.8		13	41610
	12	844.8		12	41620
	11	819.2		11	41730
	10	793.6		10	41740
	9	737.28		9	41640
	8	563.2		8	41830
	7	542.72		7	41880
	6	455.68		6	41950
	5	496.64		5	41650
	4	506.88		4	41660
	3	399.36		3	41780
	2	384		2	42220
	1	256		1	42190
	0	97.28		0	42630
	-1	46.08		-1	41960
	-2	15.36		-2	41190
	-3	5.12		-3	40350
	-4	0		-4	40110
	-5	0		-5	40020

[truncated: 22 more sheets: Sup Fig 4b, Sup Fig 4c, Sup Fig 4d, Sup Fig 5a, Sup Fig 5b, Sup Fig 5c, Sup Fig 6, Sup Fig 12, Sup Fig 13b, Sup Fig 13c, Sup Fig 13d, Sup Fig 14, Sup Fig 15, Sup Fig 16, Sup Fig 17, Sup Fig 19b, Sup Fig 20b, Sup Fig 22, Sup Fig 23a, Sup Fig 23b …]
